# Supplementary material for: SPP1 and MMP1 as key therapeutic targets of Jingfang Granule in idiopathic pulmonary fibrosis: integrated bioinformatics and machine learning analysis
Source: Front Pharmacol. 2026 Jun 10;17:1739181. doi: 10.3389/fphar.2026.1739181 (PMC13291481; doi:10.3389/fphar.2026.1739181)
Supplement: Supplementary file 1 [file Table2.xlsx]

## Sheet: Supplementary Table 1
SYMBOL	avg_log2FC	AveExpr	t	Pvalue	adj.P.Val	B
COMP	4.54075	11.3087	12.6788	3.21798e-17	6.35519e-13	28.188
SCG5	3.11877	6.98469	9.85327	2.71862e-13	2.01468e-09	19.8179
PODNL1	2.87999	5.66284	9.8182	3.06043e-13	2.01468e-09	19.7069
CRLF1	3.37967	13.0428	9.62808	5.83127e-13	2.87904e-09	19.102
REEP2	2.18039	9.56793	8.99581	5.12062e-12	2.02254e-08	17.0575
PSAT1	2.5293	7.56926	8.45603	3.37814e-11	1.11192e-07	15.2754
CTHRC1	2.99841	10.547	8.1991	8.36689e-11	2.32253e-07	14.4168
ACAN	2.51545	8.75008	8.16598	9.40821e-11	2.32253e-07	14.3057
CDH2	2.48667	6.46408	8.12086	1.10397e-10	2.37089e-07	14.1542
TSHZ2	1.98832	7.79697	8.05387	1.40025e-10	2.37089e-07	13.9289
SERPINF1	2.04939	13.8439	8.0439	1.45067e-10	2.37089e-07	13.8953
MMP11	2.93933	8.57482	8.02868	1.53127e-10	2.37089e-07	13.8441
DIRAS1	1.72635	7.77906	8.02333	1.56067e-10	2.37089e-07	13.826
P4HA3	2.57802	8.15238	7.94507	2.06133e-10	2.9078e-07	13.5622
SMO	1.47507	10.6218	7.90016	2.41865e-10	3.18439e-07	13.4106
CABYR	2.12532	5.99459	7.84458	2.94829e-10	3.25696e-07	13.2227
THBS2	2.54282	10.4719	7.8281	3.12678e-10	3.25696e-07	13.1669
DIO2	2.23332	6.61803	7.82535	3.1576e-10	3.25696e-07	13.1576
IGFL2	3.45413	5.14517	7.82283	3.186e-10	3.25696e-07	13.1491
COL17A1	3.51364	6.30301	7.81312	3.29835e-10	3.25696e-07	13.1162
SPP1	4.0127	11.1527	7.74823	4.15768e-10	3.91e-07	12.8965
ISM1	2.31639	9.75188	7.65582	5.7841e-10	5.16474e-07	12.5831
CDH3	2.67549	10.4876	7.63549	6.22012e-10	5.16474e-07	12.5141
LGI2	2.22619	6.58206	7.63297	6.27646e-10	5.16474e-07	12.5055
hCG_1818231	2.14584	8.33291	7.52077	9.37793e-10	7.40819e-07	12.1241
TMEM45A	2.27748	10.4503	7.48194	1.07778e-09	8.18659e-07	11.9919
ADAM23	1.86217	6.78223	7.41161	1.38683e-09	1.01439e-06	11.7524
ACCN2	1.97825	8.69517	7.38749	1.51218e-09	1.06657e-06	11.6701
CTNND2	-1.95161	5.63289	-7.36349	1.64813e-09	1.07788e-06	11.5883
IGFBP2	1.71082	14.7156	7.36077	1.66428e-09	1.07788e-06	11.579
MAGED4B	1.94204	8.48352	7.35361	1.70762e-09	1.07788e-06	11.5546
COL14A1	2.1004	8.98289	7.34289	1.77454e-09	1.07788e-06	11.5181
RARRES1	2.46669	11.7572	7.33875	1.80111e-09	1.07788e-06	11.5039
EPHB2	1.41594	8.01354	7.30742	2.01554e-09	1.14998e-06	11.397
COL1A1	3.03484	13.1963	7.29757	2.08806e-09	1.14998e-06	11.3634
IGF1	2.38772	9.91264	7.29648	2.09628e-09	1.14998e-06	11.3597
ABCG4	1.93434	5.23469	7.28798	2.16123e-09	1.15357e-06	11.3307
OGDHL	2.59242	5.86165	7.22025	2.7564e-09	1.39741e-06	11.0994
MMP1	4.78132	10.2592	7.21993	2.75958e-09	1.39741e-06	11.0983
C1R	1.24763	14.3657	7.19188	3.0522e-09	1.50695e-06	11.0025
COL10A1	2.99787	9.54075	7.1631	3.38481e-09	1.6304e-06	10.9041
COL3A1	2.86587	11.9195	7.15435	3.49302e-09	1.64247e-06	10.8742
HTR2A	2.35368	5.33543	7.12872	3.83011e-09	1.75909e-06	10.7866
CTSK	1.70261	13.4441	7.09435	4.33391e-09	1.94524e-06	10.6691
FBLN2	1.70768	11.7249	7.00242	6.03214e-09	2.63093e-06	10.3546
BAI2	1.50973	6.59897	6.99803	6.12805e-09	2.63093e-06	10.3396
C1S	1.24274	15.0247	6.97753	6.59713e-09	2.77206e-06	10.2694
HES2	2.29385	6.90026	6.91653	8.21625e-09	3.38047e-06	10.0606
VWCE	1.96348	10.2052	6.89012	9.03526e-09	3.58991e-06	9.97018
MEX3A	1.7255	7.37254	6.88717	9.13167e-09	3.58991e-06	9.96008
SFRP2	2.9363	11.2356	6.88298	9.27061e-09	3.58991e-06	9.94571
GPX8	1.94227	8.14479	6.82631	1.13678e-08	4.31736e-06	9.75167
ITGA7	1.49888	13.3783	6.78043	1.34086e-08	4.99637e-06	9.59455
ODZ4	1.8491	4.38838	6.7615	1.43539e-08	5.24953e-06	9.52972
CDKN2C	1.25948	11.5893	6.72487	1.63761e-08	5.88022e-06	9.40429
UBE2T	1.41542	8.22874	6.71235	1.71307e-08	6.04134e-06	9.36142
CHRDL2	2.34222	7.96539	6.6943	1.82806e-08	6.17986e-06	9.29959
SCRG1	2.94405	6.83821	6.69305	1.83632e-08	6.17986e-06	9.2953
IL13RA2	3.38538	7.65562	6.69155	1.84623e-08	6.17986e-06	9.29018
tcag7.977	2.49516	5.90434	6.66148	2.05718e-08	6.7712e-06	9.18721
FAM83D	2.3756	8.12375	6.6543	2.11105e-08	6.83461e-06	9.16261
KRT6A	4.34119	6.81098	6.64393	2.19133e-08	6.98008e-06	9.12709
MAP1A	1.92986	7.67607	6.59648	2.59923e-08	8.14797e-06	8.96462
BOC	1.66681	7.81472	6.546	3.1167e-08	9.61746e-06	8.79181
C18orf56	1.75254	4.41399	6.53948	3.19059e-08	9.69399e-06	8.76951
COL15A1	1.93695	9.04363	6.52993	3.30206e-08	9.88066e-06	8.73683
PCDH7	1.19914	4.8242	6.50676	3.58896e-08	1.04578e-05	8.65752
CILP	2.86494	10.0802	6.50584	3.60085e-08	1.04578e-05	8.65438
EYA2	2.18326	9.33233	6.49953	3.68348e-08	1.05428e-05	8.63278
PC	1.23524	10.3528	6.48858	3.83147e-08	1.05902e-05	8.59529
LOC388630	1.37305	8.09019	6.48585	3.86917e-08	1.05902e-05	8.58597
SPOCK1	2.46746	6.3725	6.48477	3.88423e-08	1.05902e-05	8.58227
SAMD11	1.70472	9.8385	6.477	3.99427e-08	1.05902e-05	8.55568
MMP13	2.86364	4.93943	6.47579	4.01171e-08	1.05902e-05	8.55154
C12orf24	1.10294	6.88132	6.47509	4.0218e-08	1.05902e-05	8.54915
UCHL1	1.55688	10.4484	6.43073	4.71711e-08	1.22577e-05	8.39736
LRRN1	1.9819	6.2096	6.41618	4.97021e-08	1.27476e-05	8.34762
PTGFRN	1.40275	6.55214	6.38624	5.53475e-08	1.40136e-05	8.24522
SLC4A3	1.43916	7.46556	6.37012	5.86468e-08	1.46568e-05	8.19011
CCL13	1.99987	10.747	6.36669	5.93724e-08	1.46568e-05	8.1784
ASPN	2.07286	9.96624	6.35368	6.22138e-08	1.51686e-05	8.13391
ADAMTS14	1.55266	6.49578	6.34387	6.44427e-08	1.55205e-05	8.10041
RAB3C	1.78592	5.79304	6.32955	6.7843e-08	1.61426e-05	8.05146
TMPRSS4	3.48942	9.31168	6.32535	6.88746e-08	1.61929e-05	8.0371
MMP10	3.66563	5.83885	6.31607	7.12077e-08	1.65445e-05	8.00539
PLA2G2A	3.27052	9.83469	6.30158	7.50092e-08	1.72251e-05	7.95589
SPON2	0.99035	15.0454	6.28819	7.87026e-08	1.78655e-05	7.91015
TYMS	1.53361	9.44761	6.28474	7.96816e-08	1.78822e-05	7.89838
CFH	1.65101	12.0252	6.27775	8.17073e-08	1.81308e-05	7.87448
STEAP1	2.21598	9.47944	6.27139	8.35937e-08	1.83432e-05	7.85276
ASAM	1.64139	8.75082	6.26296	8.61589e-08	1.86984e-05	7.82399
ABCB6	1.05112	10.064	6.25702	8.80141e-08	1.88934e-05	7.80372
OAF	1.53251	8.60038	6.25117	8.98826e-08	1.90804e-05	7.78373
FHL2	1.57786	13.3212	6.24828	9.08176e-08	1.90804e-05	7.77388
ZNF385D	1.94494	6.82233	6.22796	9.76836e-08	2.03069e-05	7.70451
TM4SF19	2.08037	6.36672	6.18642	1.13371e-07	2.30899e-05	7.56277
S100A2	2.94168	12.3504	6.18633	1.13409e-07	2.30899e-05	7.56245
CPT1C	1.37454	9.65951	6.17364	1.18683e-07	2.39171e-05	7.51919
KRT17P3	3.21986	7.63886	6.17045	1.20048e-07	2.39477e-05	7.50831
COL7A1	1.79457	9.55187	6.16186	1.23801e-07	2.44495e-05	7.47902
GPR87	3.55933	5.6725	6.15562	1.26599e-07	2.47205e-05	7.45775
KRT17	3.27523	9.27814	6.15326	1.27677e-07	2.47205e-05	7.44968
GGT5	1.68162	10.3808	6.12766	1.39935e-07	2.68309e-05	7.36244
FRMD5	1.766	4.97166	6.11695	1.45407e-07	2.71767e-05	7.32593
KDELR3	1.30682	9.20181	6.11577	1.46023e-07	2.71767e-05	7.32191
LOC100132439	1.31008	7.01985	6.11433	1.46778e-07	2.71767e-05	7.317
RAD54L	1.58081	6.98532	6.11195	1.48032e-07	2.71767e-05	7.30891
HOMER3	0.995649	13.761	6.11085	1.48619e-07	2.71767e-05	7.30514
SULF1	1.82264	11.179	6.09949	1.54786e-07	2.78303e-05	7.26645
CHST6	2.62602	9.96254	6.09908	1.55012e-07	2.78303e-05	7.26507
MEX3B	1.41453	6.0442	6.09591	1.56779e-07	2.78939e-05	7.25428
ITLN2	-4.00795	8.89172	-6.09289	1.58487e-07	2.79462e-05	7.24397
MAP1B	1.59226	8.38764	6.08931	1.60527e-07	2.80553e-05	7.2318
TMEM59L	1.64545	6.08505	6.08442	1.63362e-07	2.83003e-05	7.21514
SRPX2	1.56106	10.3537	6.08165	1.64988e-07	2.83334e-05	7.20572
MMP3	2.81632	5.39704	6.06272	1.7655e-07	3.00576e-05	7.14127
GEMIN6	0.897883	10.1807	6.05039	1.84512e-07	3.11447e-05	7.09929
ITGA11	1.43577	8.61776	6.01484	2.09515e-07	3.50654e-05	6.97838
EFNB3	1.42057	7.81044	6.00588	2.16336e-07	3.59027e-05	6.94789
BAAT	2.16859	5.17141	5.98648	2.31864e-07	3.80835e-05	6.88194
POSTN	2.76541	9.13794	5.98359	2.3427e-07	3.80835e-05	6.87212
DPEP1	2.34865	5.66514	5.98241	2.35262e-07	3.80835e-05	6.8681
IGFBP7	0.696143	15.6856	5.96851	2.47233e-07	3.96414e-05	6.82089
CGREF1	2.11439	7.74024	5.96663	2.48901e-07	3.96414e-05	6.81449
RTKN2	-3.13262	7.08365	-5.96215	2.52908e-07	3.99574e-05	6.79929
LOX	1.50265	8.38506	5.95422	2.60177e-07	4.07796e-05	6.77233
BHMT2	1.33186	7.11515	5.9444	2.69455e-07	4.17828e-05	6.739
VCAN	1.68425	11.6973	5.943	2.70809e-07	4.17828e-05	6.73423
FBN1	1.5708	12.378	5.9342	2.79443e-07	4.22595e-05	6.70437
DNAJC12	1.68346	7.34739	5.93396	2.79684e-07	4.22595e-05	6.70355
PYCR1	1.34911	10.2925	5.93223	2.81419e-07	4.22595e-05	6.69767
COL1A2	1.62726	13.8535	5.93031	2.83356e-07	4.22595e-05	6.69115
ACTG2	1.48655	15.234	5.92908	2.84598e-07	4.22595e-05	6.68699
E2F8	1.75506	4.35372	5.91534	2.98893e-07	4.38327e-05	6.64037
PDIA4	1.09224	12.1568	5.91465	2.99631e-07	4.38327e-05	6.63802
TPM2	0.883113	13.994	5.90061	3.15019e-07	4.57449e-05	6.59038
NGFR	2.24372	6.51112	5.89081	3.26222e-07	4.68781e-05	6.55714
GDF11	1.06913	7.69485	5.88965	3.2757e-07	4.68781e-05	6.55322
SALL4	1.76765	6.55105	5.87829	3.41109e-07	4.84645e-05	6.51469
COL5A2	1.67352	9.66771	5.87187	3.49001e-07	4.92315e-05	6.49294
CLEC4G	2.26767	8.51068	5.86913	3.52422e-07	4.93615e-05	6.48366
FLJ37078	1.14511	6.90184	5.85081	3.76195e-07	5.23203e-05	6.42157
CPNE4	1.85494	4.48571	5.84711	3.81188e-07	5.24168e-05	6.40903
UBFD1	0.853549	9.82389	5.84465	3.84546e-07	5.24168e-05	6.40069
LTBP1	1.36181	10.2667	5.84442	3.84852e-07	5.24168e-05	6.39993
LCN2	2.99913	9.01318	5.82681	4.09767e-07	5.5428e-05	6.34027
LOC729085	1.24402	8.88943	5.82332	4.14881e-07	5.5738e-05	6.32847
KIF26B	1.43715	6.09519	5.8116	4.32552e-07	5.77194e-05	6.28881
ARMET	0.84014	14.4753	5.80447	4.43669e-07	5.88055e-05	6.26467
AGT	1.61499	9.59497	5.78747	4.71319e-07	6.19801e-05	6.20718
KRT6C	3.4269	6.35529	5.78441	4.76482e-07	6.19801e-05	6.19682
MMP7	3.18294	12.1172	5.78297	4.78926e-07	6.19801e-05	6.19195
LGALS7B	2.97958	8.59543	5.78224	4.80174e-07	6.19801e-05	6.18948
TNS4	2.93759	8.95282	5.77282	4.96524e-07	6.36744e-05	6.15764
HTRA1	0.93145	14.3624	5.75102	5.36533e-07	6.83453e-05	6.08395
LQK1	1.58368	7.63153	5.74927	5.39869e-07	6.83453e-05	6.07806
DFNA5	1.43929	8.85887	5.74552	5.47112e-07	6.88211e-05	6.06538
AKR1B10	2.66622	4.43305	5.7186	6.02007e-07	7.50923e-05	5.97447
EFNA4	1.18921	8.79703	5.7174	6.04571e-07	7.50923e-05	5.97043
LGALS7	3.06685	10.0615	5.71285	6.14409e-07	7.55969e-05	5.95509
KCND3	0.993894	5.27738	5.70987	6.20949e-07	7.55969e-05	5.94502
D4S234E	1.8394	6.98694	5.70965	6.2144e-07	7.55969e-05	5.94427
C11orf9	-1.87848	11.1019	-5.70852	6.23945e-07	7.55969e-05	5.94044
LEPREL2	1.37944	10.8801	5.69888	6.45637e-07	7.77481e-05	5.90795
CD163	1.68832	14.3027	5.69495	6.54711e-07	7.78318e-05	5.89468
TSPAN11	1.66544	9.73163	5.6943	6.56219e-07	7.78318e-05	5.8925
AVEN	0.758017	10.2864	5.69274	6.59865e-07	7.78318e-05	5.88723
GLI2	1.15005	7.89349	5.69179	6.62097e-07	7.78318e-05	5.88402
CXCL14	2.65212	11.8288	5.68719	6.72987e-07	7.86439e-05	5.86851
STEAP3	1.44058	9.64725	5.68005	6.90233e-07	8.01848e-05	5.84446
SH3PXD2B	1.41223	7.41477	5.67662	6.9869e-07	8.06926e-05	5.83288
RPL39L	1.0929	8.49976	5.66896	7.17938e-07	8.24335e-05	5.80705
PLXNA4	1.24684	5.25858	5.66101	7.38435e-07	8.42968e-05	5.78029
BACE2	1.38314	11.5252	5.65506	7.54173e-07	8.54068e-05	5.76024
CP	2.75811	9.86424	5.65408	7.56808e-07	8.54068e-05	5.75693
SULF2	1.13801	13.0422	5.64786	7.73665e-07	8.68131e-05	5.73599
ALDH18A1	1.12794	11.367	5.64506	7.81386e-07	8.71841e-05	5.72655
KLHL13	1.79255	6.5147	5.63775	8.01893e-07	8.87069e-05	5.70192
TBC1D16	1.20123	8.45383	5.637	8.04017e-07	8.87069e-05	5.69941
C16orf59	1.38304	7.86799	5.62817	8.29554e-07	9.10159e-05	5.66969
PCBP3	1.55324	4.59362	5.62598	8.36004e-07	9.12168e-05	5.66233
AGBL1	-2.77031	8.18077	-5.62124	8.50166e-07	9.22309e-05	5.64636
RP11-165H20.1	-3.25031	4.94553	-5.61975	8.54638e-07	9.22309e-05	5.64138
PDLIM4	1.67978	12.1551	5.61729	8.62125e-07	9.25332e-05	5.63309
FKBP10	1.3453	12.1319	5.61456	8.70489e-07	9.29259e-05	5.62391
IGFBP5	1.46226	9.03168	5.60998	8.84712e-07	9.39365e-05	5.60851
C9orf40	0.965864	7.08971	5.60829	8.90026e-07	9.39953e-05	5.60282
TRPV4	1.97341	7.13385	5.60313	9.06431e-07	9.52187e-05	5.58546
ABCC5	1.38332	9.10176	5.59523	9.32108e-07	9.69722e-05	5.55891
ADORA3	1.50848	6.92161	5.59498	9.32945e-07	9.69722e-05	5.55806
LOC729983	1.65746	6.73032	5.59088	9.46582e-07	9.78745e-05	5.54427
TTC39C	1.04516	8.65145	5.58651	9.61302e-07	9.87481e-05	5.52961
TG	1.16761	7.6581	5.58509	9.66162e-07	9.87481e-05	5.52481
GOLM1	1.22801	6.56334	5.58396	9.70031e-07	9.87481e-05	5.52102
UGT1A6	3.03071	7.2009	5.55556	1.07244e-06	0.000108613	5.42565
H2AFY2	0.960285	8.25555	5.55126	1.08888e-06	0.000109122	5.41119
C13orf36	-2.66459	5.16643	-5.55095	1.09006e-06	0.000109122	5.41016
EFR3B	-1.5715	10.5589	-5.54992	1.09403e-06	0.000109122	5.40671
VSTM2L	1.85175	8.63542	5.54642	1.10764e-06	0.000109249	5.39496
DNM1	1.32199	7.58132	5.54633	1.108e-06	0.000109249	5.39466
CDT1	1.32058	8.23954	5.54451	1.11513e-06	0.000109249	5.38856
ENTPD1	1.10449	8.51103	5.54393	1.11744e-06	0.000109249	5.3866
SLCO1A2	-1.62907	3.46979	-5.53942	1.13536e-06	0.000110455	5.37147
LOC100131110	1.29844	8.03443	5.53618	1.1484e-06	0.000111175	5.36062
MRPS25	0.826996	12.7	5.52798	1.18217e-06	0.000113403	5.33309
NPM3	1.07677	10.8782	5.5278	1.1829e-06	0.000113403	5.3325
FAM20C	1.13728	13.0778	5.52479	1.19554e-06	0.000114061	5.32241
SC65	1.25578	9.02285	5.52217	1.20662e-06	0.000114565	5.31364
C14orf37	1.3075	5.94961	5.51925	1.21913e-06	0.000115199	5.30384
CCNB1	1.28435	8.2091	5.51622	1.23225e-06	0.000115884	5.29368
CPXM1	2.14167	7.90417	5.5116	1.25246e-06	0.000117227	5.27822
TRO	1.10914	10.0116	5.50389	1.28702e-06	0.000119893	5.25236
KRT14	2.13467	7.888	5.49801	1.31398e-06	0.00012183	5.23267
WIPI1	0.954943	12.5716	5.49455	1.3301e-06	0.000122595	5.22108
SNHG3-RCC1	1.10565	8.16584	5.49358	1.33464e-06	0.000122595	5.21785
ARNTL2	1.54073	6.53107	5.48661	1.36785e-06	0.000125063	5.1945
CALU	1.02398	10.3528	5.4849	1.37614e-06	0.000125241	5.18876
TIMP4	2.69759	7.30991	5.47092	1.44563e-06	0.000130962	5.14197
HEPH	1.05	10.1679	5.44588	1.57886e-06	0.000142378	5.05824
GREM1	2.88202	5.05573	5.44393	1.58975e-06	0.000142709	5.05171
CRTAC1	-2.34211	9.76308	-5.43895	1.61783e-06	0.000144572	5.03509
MRAP	1.72726	5.05824	5.43287	1.65283e-06	0.000146588	5.01476
COL18A1	1.0452	13.1268	5.43245	1.65523e-06	0.000146588	5.01338
C4orf48	1.2544	12.0145	5.42813	1.68061e-06	0.000148171	4.99893
CYP24A1	2.24798	6.64062	5.42086	1.7241e-06	0.00015133	4.97467
LOC100132357	1.09481	8.43026	5.41333	1.77037e-06	0.000153997	4.94952
DES	1.71193	13.5172	5.41309	1.77186e-06	0.000153997	4.94872
THY1	1.81401	12.8575	5.41213	1.77787e-06	0.000153997	4.9455
FAM27E3	1.35777	7.5858	5.40773	1.80559e-06	0.000155715	4.93081
FCGBP	1.93781	11.6065	5.40304	1.83559e-06	0.000157613	4.91517
KCTD1	1.14342	7.47952	5.39263	1.90393e-06	0.000162774	4.88046
FLRT2	1.43188	7.22201	5.3901	1.92094e-06	0.00016352	4.87202
GDF15	1.4679	14.2918	5.38792	1.93573e-06	0.000164072	4.86474
FBXO16	1.50756	7.1447	5.38339	1.96678e-06	0.000165991	4.84963
FAM150A	1.94945	4.10597	5.37549	2.02204e-06	0.000169928	4.82332
LOC100133121	1.20132	9.61562	5.36525	2.09603e-06	0.000175132	4.7892
B3GNT3	2.31803	8.77244	5.36287	2.11362e-06	0.000175132	4.78127
HOXB2	1.11208	9.58987	5.36238	2.11722e-06	0.000175132	4.77965
SERPINA5	2.32905	6.04146	5.36121	2.12594e-06	0.000175132	4.77575
C1orf85	1.03427	11.3488	5.3607	2.12977e-06	0.000175132	4.77404
COL8A2	1.20573	9.36862	5.35971	2.13717e-06	0.000175132	4.77075
NNAT	0.934598	6.06733	5.35568	2.16759e-06	0.000176892	4.75733
DKFZP586H2123	1.7818	9.22236	5.35123	2.20174e-06	0.000178939	4.7425
TUBB2B	2.11158	5.30151	5.34566	2.2451e-06	0.000180993	4.72398
SORD	1.40269	8.98867	5.34508	2.24969e-06	0.000180993	4.72204
TDP1	1.02624	9.55	5.34333	2.26351e-06	0.000180993	4.71623
PCSK1	2.88809	5.50926	5.34331	2.26367e-06	0.000180993	4.71616
PLTP	1.51111	11.8912	5.33755	2.30984e-06	0.000183564	4.697
SHMT2	1.04536	11.1938	5.33699	2.31442e-06	0.000183564	4.69512
KIF7	1.06783	7.47349	5.3279	2.38933e-06	0.000188748	4.66488
GCNT1	1.18189	7.14962	5.32436	2.41916e-06	0.000190343	4.65311
KIF20A	1.84851	5.84431	5.31785	2.47497e-06	0.00019312	4.63146
PLEKHA4	1.13426	11.3673	5.31759	2.47719e-06	0.00019312	4.63061
OLFML2B	1.13167	9.52566	5.31683	2.48379e-06	0.00019312	4.62809
GABBR2	2.19938	4.76518	5.30912	2.55176e-06	0.000197626	4.60247
PRPH2	1.05176	7.00088	5.29515	2.67959e-06	0.000206155	4.55608
HSPA4L	2.07669	5.17762	5.29481	2.68276e-06	0.000206155	4.55495
GPT2	1.46729	6.93195	5.28544	2.77219e-06	0.000212201	4.52384
RRM2	1.73703	5.64715	5.28134	2.81222e-06	0.000214434	4.51024
LYPD1	1.05706	5.40927	5.2762	2.86319e-06	0.000217481	4.49319
CHEK2	1.02266	7.76723	5.27403	2.885e-06	0.000218298	4.48599
HS3ST3A1	1.63133	4.3256	5.27169	2.90872e-06	0.000219253	4.47822
SHOX2	1.02792	5.0027	5.26299	2.99851e-06	0.000225162	4.44938
KRT5	3.84432	9.09873	5.26173	3.01177e-06	0.000225301	4.44519
WNT3A	-1.6854	9.37643	-5.25639	3.06844e-06	0.000228674	4.42751
SPRR1A	1.53867	8.05822	5.24835	3.15585e-06	0.000234304	4.40086
SYT12	1.19867	4.43961	5.24705	3.17022e-06	0.000234489	4.39655
LOXL3	1.14883	8.55074	5.22984	3.3665e-06	0.000248079	4.33956
SMPX	1.50994	4.47518	5.22748	3.39427e-06	0.000248834	4.33177
GPR137B	0.965094	9.76674	5.22684	3.40196e-06	0.000248834	4.32962
KIF3C	1.18922	7.00364	5.225	3.42378e-06	0.000249507	4.32356
PDE1A	1.69552	6.74276	5.22348	3.44206e-06	0.000249916	4.31851
HMGB3	1.58702	10.6669	5.21589	3.53435e-06	0.000255345	4.29341
TOP2A	1.8113	6.16397	5.21521	3.54269e-06	0.000255345	4.29117
GJB2	2.27011	5.91616	5.20735	3.64119e-06	0.000261491	4.26516
PLAC2	-1.38224	7.82109	-5.2043	3.68009e-06	0.000263327	4.25509
FKBP7	0.995403	9.80802	5.19809	3.76061e-06	0.000268116	4.23456
F2RL2	1.26789	4.31091	5.19476	3.80443e-06	0.000270265	4.22357
PAPPA	1.81793	6.29463	5.17572	4.06525e-06	0.000287758	4.16069
EIF4EBP1	1.0987	11.0462	5.17399	4.08979e-06	0.000288462	4.15499
CENPA	1.64877	4.4437	5.1679	4.17738e-06	0.000292905	4.13489
LILRB5	1.23064	8.50876	5.16755	4.18246e-06	0.000292905	4.13374
ANKRD35	1.15458	12.018	5.162	4.26395e-06	0.000297557	4.11544
PRSS2	1.74731	8.43612	5.16009	4.29248e-06	0.000298493	4.10912
GCNT3	1.82103	5.95574	5.15261	4.4055e-06	0.000305278	4.08448
C17orf51	0.913041	7.42308	5.15113	4.42833e-06	0.000305787	4.07958
SRD5A1	0.854594	6.72238	5.14768	4.48166e-06	0.000308391	4.06823
F12	1.01061	8.81386	5.14634	4.50262e-06	0.000308758	4.06381
OSR2	1.61563	8.43452	5.14522	4.5202e-06	0.000308891	4.06011
ZMAT3	1.42402	6.74505	5.14216	4.56847e-06	0.000311113	4.05004
TUBB3	1.54871	10.8542	5.14067	4.59225e-06	0.000311658	4.04512
GPR81	2.58837	7.45403	5.1291	4.78052e-06	0.000323324	4.00703
CFB	1.57845	11.7857	5.11705	4.98476e-06	0.000335702	3.96738
CLEC11A	1.28239	10.4441	5.11632	4.99753e-06	0.000335702	3.96495
ABCC3	1.29843	10.9112	5.10812	5.14163e-06	0.000343279	3.93801
LRRC17	1.98177	7.54897	5.10793	5.1451e-06	0.000343279	3.93737
NPTX2	2.22993	7.16854	5.10594	5.18076e-06	0.000343978	3.93082
TPBG	1.15749	9.16276	5.1054	5.19041e-06	0.000343978	3.92906
NECAB1	-1.2165	4.22104	-5.10073	5.27515e-06	0.000348425	3.91371
FBLIM1	1.10527	9.03738	5.09916	5.30401e-06	0.000349163	3.90854
SLC16A2	0.911269	9.40131	5.09247	5.42855e-06	0.00035238	3.88654
COL16A1	1.03048	13.9327	5.09186	5.43998e-06	0.00035238	3.88455
CCDC8	1.04863	10.2011	5.09183	5.44051e-06	0.00035238	3.88446
PCP4	2.34239	6.34665	5.09163	5.44431e-06	0.00035238	3.8838
LEPRE1	1.04215	11.6803	5.09151	5.44658e-06	0.00035238	3.8834
GLYATL1	1.23463	3.87203	5.0908	5.45994e-06	0.00035238	3.88108
LOC441795	1.35382	8.70829	5.08622	5.5474e-06	0.000356859	3.86602
GRIA1	-1.79471	5.09386	-5.07401	5.78702e-06	0.000370391	3.82595
FAM27A	1.07825	9.98581	5.0736	5.79527e-06	0.000370391	3.8246
PGF	1.29999	8.21389	5.07087	5.85038e-06	0.000372707	3.81563
SCG2	2.0795	5.81445	5.0684	5.90068e-06	0.000374703	3.80752
ROR2	1.27136	7.43924	5.06475	5.97556e-06	0.000378242	3.79557
C1orf122	0.780473	12.7332	5.06177	6.0377e-06	0.000380954	3.78577
GPX7	1.10464	8.90346	5.05787	6.11969e-06	0.000384897	3.77299
HMGCS2	-1.74399	5.06539	-5.05575	6.16465e-06	0.000386494	3.76605
GPR158	-1.95355	3.97378	-5.05357	6.21133e-06	0.000387083	3.75891
CTSB	1.23447	13.57	5.05348	6.21324e-06	0.000387083	3.75862
UGCGL1	0.903441	7.1257	5.05127	6.26093e-06	0.00038787	3.75137
C16orf75	1.10185	8.99176	5.05108	6.26515e-06	0.00038787	3.75073
PRRX2	1.51744	8.31041	5.0471	6.35192e-06	0.000392013	3.7377
MMP14	1.44596	10.1244	5.04519	6.39411e-06	0.000393387	3.73143
SLC2A9	0.880876	6.10613	5.04178	6.46985e-06	0.000396811	3.72027
C1orf190	1.06472	8.16553	5.0398	6.51444e-06	0.000397552	3.71377
GPI	0.782113	14.1209	5.03945	6.5222e-06	0.000397552	3.71264
SLN	2.63104	8.89826	5.0385	6.54377e-06	0.00039764	3.70951
KDELC1	1.06402	7.73703	5.03647	6.5897e-06	0.000399202	3.70289
EXO1	1.43625	5.30469	5.03319	6.66496e-06	0.000402527	3.69213
CNN1	1.09652	15.0386	5.03135	6.70753e-06	0.000403863	3.6861
JPH1	-1.24042	4.48185	-5.02783	6.78961e-06	0.000407562	3.67458
AMPD3	1.12214	9.14616	5.02079	6.95671e-06	0.000416327	3.65155
SNED1	1.22778	9.02929	5.01771	7.0312e-06	0.000419514	3.64146
HS6ST2	1.28825	5.09277	5.01397	7.12254e-06	0.000423684	3.62924
SIX4	1.69852	5.11883	5.01139	7.18622e-06	0.000426188	3.62081
CHRNB1	1.22643	5.43461	5.00853	7.25765e-06	0.000429136	3.61144
PLB1	0.932499	5.967	5.00473	7.35345e-06	0.000433502	3.59902
FDXR	1.00722	12.9018	5.0008	7.45363e-06	0.0004381	3.58621
MOXD1	1.3561	12.3289	4.99752	7.53863e-06	0.000441781	3.57547
DAO	-1.34578	3.42327	-4.99626	7.57152e-06	0.000442397	3.57134
C6orf142	1.78296	4.361	4.99129	7.70239e-06	0.000448715	3.55512
CFHR3	1.40397	10.8858	4.9798	8.01363e-06	0.000464435	3.51761
ADRB2	-1.2534	11.491	-4.97956	8.02021e-06	0.000464435	3.51683
KCNN4	1.48439	10.6344	4.97874	8.04277e-06	0.000464435	3.51417
GLIS1	1.29576	7.05803	4.97425	8.16827e-06	0.00046974	3.49951
FSTL1	1.09959	14.0097	4.97376	8.18221e-06	0.00046974	3.49789
CPNE5	1.53826	11.1122	4.97144	8.2479e-06	0.000472138	3.49032
HIST1H4K	1.16472	8.89453	4.96271	8.49947e-06	0.000485081	3.46188
HSD17B6	-1.99396	11.5369	-4.9619	8.52312e-06	0.000485081	3.45925
CKMT1A	2.0177	7.53745	4.9557	8.70713e-06	0.000494129	3.43903
SLC16A14	1.31573	6.02245	4.94749	8.95667e-06	0.000506835	3.41228
CDCA8	1.10358	8.96691	4.94556	9.01639e-06	0.000508756	3.40599
C6orf129	0.959257	10.0148	4.93982	9.19599e-06	0.000517412	3.38732
CDC25C	1.3802	3.89579	4.9355	9.33383e-06	0.000523676	3.37323
HIST1H4J	1.12037	9.30203	4.93351	9.39771e-06	0.000525009	3.36678
CCND2	0.903179	9.43913	4.93311	9.41076e-06	0.000525009	3.36547
HIST1H4F	1.17802	7.4827	4.93159	9.46012e-06	0.000526276	3.36051
FAM64A	1.36805	7.82725	4.92904	9.54331e-06	0.000529412	3.35223
BHLHE22	1.15922	8.18272	4.92292	9.7462e-06	0.000539153	3.33232
TMEM176A	1.05725	11.073	4.9198	9.85106e-06	0.000543432	3.32219
NAP5	-1.31268	6.54849	-4.91753	9.92832e-06	0.000546168	3.3148
SLC1A4	1.10576	7.67397	4.91523	1.00071e-05	0.000548105	3.30732
SLC25A12	1.01625	8.66566	4.91436	1.00371e-05	0.000548105	3.30448
FAM5C	1.30046	7.04016	4.91407	1.00468e-05	0.000548105	3.30357
CYP3A7	-1.73058	9.21335	-4.90738	1.02804e-05	0.000559304	3.28182
TPST1	0.879277	11.5216	4.90572	1.0339e-05	0.000560208	3.27644
CDC6	1.27036	6.37271	4.90531	1.03537e-05	0.000560208	3.27509
EMILIN1	1.1419	12.9361	4.90355	1.04165e-05	0.000562062	3.26938
FAM69A	1.38152	6.21266	4.90208	1.04689e-05	0.000563354	3.26462
C6orf125	0.751809	10.7734	4.89632	1.0678e-05	0.000573043	3.24591
GINS2	1.29112	7.20384	4.89472	1.07368e-05	0.000574639	3.24072
XPNPEP2	1.29255	6.4802	4.8927	1.08116e-05	0.000577078	3.23415
GYG2	1.17577	6.14227	4.89163	1.08513e-05	0.000577634	3.23068
CDCA5	1.21695	8.15346	4.88969	1.09235e-05	0.000579915	3.22441
RHBDL2	1.44917	6.78684	4.88796	1.09887e-05	0.000581812	3.21878
PPIC	0.875236	11.5452	4.88215	1.12098e-05	0.000591931	3.19993
C9orf110	1.29026	7.21327	4.87439	1.15119e-05	0.00060525	3.17477
SERINC2	1.37119	7.87851	4.8741	1.15233e-05	0.00060525	3.17383
TRIM6	1.30694	7.20767	4.85916	1.21281e-05	0.000635325	3.12545
KLRG2	-1.72634	5.66521	-4.85618	1.22527e-05	0.000640154	3.11578
HMBS	0.840505	12.0833	4.85495	1.23043e-05	0.000641154	3.11181
DNAJC22	1.18161	6.27624	4.85064	1.24871e-05	0.000648966	3.09786
GALNTL2	2.27336	7.84657	4.84775	1.26111e-05	0.000653693	3.08851
STEAP2	1.65479	9.52238	4.84574	1.26982e-05	0.000656486	3.082
DCLK1	1.26198	5.51959	4.84438	1.27571e-05	0.000657809	3.07762
SCARA3	1.20975	9.30558	4.84207	1.28584e-05	0.000661302	3.07015
MPZL1	0.882936	8.81428	4.83692	1.30871e-05	0.000670796	3.05347
IDH1	1.09035	11.3498	4.836	1.31279e-05	0.000670796	3.05053
GSG2	0.947666	4.89998	4.83563	1.31449e-05	0.000670796	3.04931
DQX1	1.65178	4.91283	4.83226	1.32971e-05	0.000676814	3.03842
LUZP2	1.76351	4.14093	4.83082	1.33628e-05	0.000678252	3.03376
CNTN3	1.8002	5.47492	4.83013	1.3394e-05	0.000678252	3.03155
CRABP2	1.51187	7.99501	4.82896	1.34477e-05	0.000679229	3.02777
CCL18	1.92724	14.4959	4.8253	1.36171e-05	0.000684822	3.01593
MCM4	1.07951	6.9898	4.82507	1.36278e-05	0.000684822	3.01519
ISLR	0.91516	13.2858	4.82395	1.36801e-05	0.000685704	3.01157
CXCL12	1.20834	11.4724	4.82039	1.38474e-05	0.000691418	3.00008
ECM1	1.05188	9.65262	4.81978	1.38761e-05	0.000691418	2.99812
CHEK1	1.38099	6.44664	4.8193	1.38991e-05	0.000691418	2.99655
F13A1	1.39245	11.7798	4.81746	1.39868e-05	0.00069266	2.99061
CCL21	1.29053	9.6725	4.8173	1.39942e-05	0.00069266	2.9901
C6orf173	0.945714	8.36605	4.81183	1.42579e-05	0.000702606	2.97245
PSD3	1.26913	7.90439	4.81156	1.4271e-05	0.000702606	2.97159
KRT15	2.67874	12.1073	4.81093	1.43019e-05	0.000702606	2.96954
TPX2	1.46007	7.31565	4.80457	1.46157e-05	0.00071624	2.94902
P2RY6	1.39425	8.12185	4.80116	1.47867e-05	0.000722828	2.93803
MELK	1.54517	5.63412	4.79945	1.4873e-05	0.000725254	2.93252
PPAP2A	0.912246	12.6175	4.79792	1.49511e-05	0.000727264	2.92757
E2F7	1.51238	5.91954	4.79526	1.5087e-05	0.000730469	2.91902
MSI2	0.988508	7.88431	4.79454	1.51243e-05	0.000730469	2.91669
RNFT2	0.907885	7.01924	4.79447	1.51279e-05	0.000730469	2.91646
FAM155B	1.73519	6.02574	4.79366	1.51695e-05	0.00073069	2.91386
APCDD1	1.45529	11.3187	4.79033	1.53427e-05	0.000737234	2.90313
SLC1A3	1.59175	8.65302	4.78441	1.56557e-05	0.000750446	2.88405
CBX8	0.923397	6.8606	4.78183	1.57936e-05	0.000755227	2.87575
GLI1	1.73065	8.28021	4.78086	1.58464e-05	0.000755917	2.8726
RAB34	0.710656	14.6821	4.77758	1.60242e-05	0.000762486	2.86206
SCAMP5	1.28341	7.57348	4.77672	1.6071e-05	0.000762486	2.8593
DLG2	1.21936	5.8313	4.77616	1.6102e-05	0.000762486	2.85748
STT3A	0.726397	11.4543	4.77549	1.61385e-05	0.000762486	2.85534
DDB2	0.876825	12.5298	4.77469	1.61826e-05	0.000762744	2.85276
ACTN1	0.889049	12.7171	4.76719	1.6601e-05	0.000780604	2.82863
GAS7	1.04326	7.58407	4.76198	1.68984e-05	0.0007927	2.81185
LOC729170	1.56727	4.69982	4.75878	1.70832e-05	0.000799469	2.80158
RASL11B	1.31786	7.45792	4.75757	1.71535e-05	0.000800861	2.7977
COL5A1	1.56712	10.5284	4.75226	1.74662e-05	0.000813539	2.78063
LOC645015	0.850018	5.878	4.75152	1.75099e-05	0.000813655	2.77826
LOC283143	1.40761	5.69664	4.75077	1.75551e-05	0.000813838	2.77583
TMCO3	0.815807	10.1439	4.74898	1.7662e-05	0.000816879	2.77009
FNDC1	1.99898	7.96682	4.74602	1.78409e-05	0.000823224	2.76057
CCK	-1.77749	6.16616	-4.74337	1.80024e-05	0.000828739	2.75206
GLT8D2	1.02145	9.05564	4.74	1.82096e-05	0.000834779	2.74125
C9orf140	1.37114	6.68839	4.73986	1.82181e-05	0.000834779	2.7408
GLT8D4	1.16745	9.52613	4.73828	1.8316e-05	0.000837321	2.73574
AGER	-2.08417	14.2886	-4.73417	1.85737e-05	0.000847142	2.72254
NGEF	1.79951	8.23294	4.73013	1.88301e-05	0.000856858	2.70959
FKBP14	1.16516	9.33024	4.72855	1.89318e-05	0.000857703	2.7045
APOD	1.97555	6.51734	4.72849	1.89356e-05	0.000857703	2.70431
AK3L1	1.29365	8.15662	4.71751	1.96544e-05	0.000884013	2.66912
LOC751071	0.870734	8.3184	4.71727	1.96703e-05	0.000884013	2.66835
CTSE	1.71434	11.6336	4.71697	1.96908e-05	0.000884013	2.66737
ZNF740	0.785897	4.13184	4.71593	1.97604e-05	0.000884013	2.66404
C3orf34	1.32947	5.76091	4.71565	1.97788e-05	0.000884013	2.66316
C6orf225	1.22248	11.0103	4.71556	1.9785e-05	0.000884013	2.66286
LEPREL1	-1.51263	12.7593	-4.71446	1.98591e-05	0.00088532	2.65933
ITPKA	1.16082	8.35669	4.70656	2.0398e-05	0.000906245	2.63404
LOC643779	0.959529	14.7903	4.70585	2.04472e-05	0.000906245	2.63177
GTSE1	1.48834	5.47304	4.70524	2.04898e-05	0.000906245	2.6298
PGM2L1	1.17835	8.73635	4.70438	2.05495e-05	0.000906245	2.62706
LOC200810	0.947436	9.14538	4.70426	2.05579e-05	0.000906245	2.62667
PRDX4	1.08933	13.6008	4.70179	2.07303e-05	0.000911808	2.61879
PSCA	1.87807	5.51004	4.6941	2.12781e-05	0.000933827	2.59415
RAB3IL1	1.06774	8.05149	4.69212	2.14213e-05	0.000938025	2.58782
C13orf3	1.55172	5.78532	4.69048	2.15403e-05	0.000941148	2.58259
LEF1	0.909783	7.46613	4.68846	2.16882e-05	0.000945517	2.57613
ASPG	-1.61428	7.58247	-4.68735	2.17701e-05	0.000947001	2.57257
DHRS2	-1.2081	6.21478	-4.68645	2.18367e-05	0.000947809	2.56968
HTRA3	1.24255	11.2685	4.68132	2.22188e-05	0.000961021	2.5533
FBXO32	1.63258	8.73933	4.68106	2.22384e-05	0.000961021	2.55247
TK1	0.97224	12.5225	4.67897	2.23965e-05	0.000965739	2.54578
PLK1	1.01662	7.10822	4.67826	2.24503e-05	0.000965949	2.54352
FLJ33630	0.882306	6.16971	4.67487	2.2709e-05	0.000974955	2.5327
TSGA14	1.09498	6.60433	4.67139	2.29778e-05	0.000984356	2.52159
MRVI1	1.24776	9.97401	4.67045	2.30514e-05	0.000985373	2.51857
LOC440731	1.01237	6.97064	4.66757	2.3277e-05	0.000992867	2.50938
LOXL1	0.939831	12.8031	4.6616	2.37516e-05	0.00101083	2.49032
COL6A3	1.11383	8.17302	4.66099	2.38004e-05	0.00101083	2.48839
FKBP11	1.33554	12.3184	4.6573	2.40994e-05	0.00102133	2.4766
LOC284244	1.20817	3.89966	4.64561	2.50694e-05	0.00105879	2.43936
STARD5	1.10097	6.86048	4.64475	2.51429e-05	0.00105879	2.43659
NMNAT1	0.766832	7.25636	4.64458	2.51575e-05	0.00105879	2.43605
FLNC	1.46524	8.49297	4.64394	2.52115e-05	0.00105879	2.43402
DIO3	1.26091	8.94495	4.64347	2.52513e-05	0.00105879	2.43253
CXCL6	2.93779	6.5949	4.64176	2.53975e-05	0.00106266	2.42709
SLC22A18AS	0.841081	8.41861	4.63965	2.55795e-05	0.00106734	2.42035
HIST1H4I	1.05739	7.82009	4.63921	2.56176e-05	0.00106734	2.41894
DKFZp434K191	1.30844	6.30512	4.63675	2.5831e-05	0.00107397	2.41111
HS6ST1	0.851228	8.86605	4.63547	2.59429e-05	0.00107636	2.40703
MMP2	1.62443	10.2849	4.6338	2.60895e-05	0.00108017	2.40172
PPAPDC1A	1.5773	5.10859	4.63174	2.62715e-05	0.00108543	2.39515
KIAA0114	1.03408	8.973	4.62855	2.65555e-05	0.00109488	2.38501
EMP2	-1.16007	14.1929	-4.62725	2.66717e-05	0.00109738	2.38089
SPOCD1	1.29339	8.40255	4.62408	2.69584e-05	0.00110687	2.3708
MMACHC	0.889892	4.2382	4.62177	2.71693e-05	0.00111183	2.36345
MAN1A2	1.06393	7.47866	4.62104	2.72362e-05	0.00111183	2.36113
HIST1H4H	1.00246	7.68594	4.62035	2.72996e-05	0.00111183	2.35893
KDELR2	0.638577	10.5732	4.6203	2.73045e-05	0.00111183	2.35877
SPON1	1.11997	13.0902	4.61904	2.74203e-05	0.00111265	2.35477
PLA2G7	1.63386	10.2032	4.61886	2.74373e-05	0.00111265	2.35419
PHF19	0.823326	9.87818	4.61678	2.76304e-05	0.00111632	2.34757
IL17RD	0.966639	4.73002	4.61619	2.76848e-05	0.00111632	2.34571
TRIM32	0.944918	8.48433	4.61606	2.76975e-05	0.00111632	2.34528
C17orf89	0.670871	11.9173	4.61323	2.79623e-05	0.0011247	2.3363
TNN	1.58565	7.19172	4.61063	2.82087e-05	0.0011323	2.32803
ST6GALNAC1	2.06611	10.0027	4.60968	2.82991e-05	0.00113363	2.32501
FANCG	0.794417	10.9502	4.60859	2.84031e-05	0.00113505	2.32155
PRRX1	1.53576	5.83954	4.60811	2.84495e-05	0.00113505	2.32001
PROM2	1.6691	8.25921	4.60736	2.85206e-05	0.00113559	2.31765
CDC45L	1.15666	8.6425	4.60412	2.88336e-05	0.00114574	2.30736
SRPX	1.10372	11.6065	4.60351	2.88931e-05	0.0011458	2.30541
AOX1	1.36285	10.6257	4.60251	2.89902e-05	0.00114735	2.30225
CCDC80	1.58679	10.5134	4.59995	2.92416e-05	0.00115191	2.2941
TXNDC5	1.14763	13.8722	4.59992	2.92445e-05	0.00115191	2.29401
PTGR1	1.07218	10.9476	4.59955	2.92805e-05	0.00115191	2.29285
GPM6A	-1.66545	8.36177	-4.59889	2.93463e-05	0.00115221	2.29073
DPYS	1.47425	5.53333	4.59368	2.98653e-05	0.00117026	2.2742
PLEK2	0.988409	8.32777	4.59186	3.00486e-05	0.001173	2.26842
MLEC	0.883706	10.4444	4.5918	3.00541e-05	0.001173	2.26825
CLIP3	0.914274	6.60665	4.58832	3.04085e-05	0.00118449	2.25719
PNMA1	0.721573	12.5666	4.58585	3.06615e-05	0.001192	2.24938
ARHGAP22	0.926046	9.85078	4.58418	3.08342e-05	0.00119512	2.24408
MYL6B	0.792512	12.5794	4.58388	3.08654e-05	0.00119512	2.24313
CKM	1.19577	4.51378	4.58332	3.09234e-05	0.00119512	2.24136
NMU	1.96386	6.03584	4.58269	3.09891e-05	0.00119532	2.23935
SH3PXD2A	0.935577	9.42603	4.58207	3.10542e-05	0.0011955	2.23737
CCNA2	1.20554	5.26001	4.58104	3.11621e-05	0.00119732	2.2341
TMEM117	1.02169	7.3306	4.57829	3.14506e-05	0.00120171	2.22541
KIAA1211	1.20213	5.58473	4.57783	3.14992e-05	0.00120171	2.22396
BIRC5	1.36892	9.55664	4.57772	3.15115e-05	0.00120171	2.22359
TP53TG1	0.838846	10.344	4.57764	3.152e-05	0.00120171	2.22334
DBN1	0.771916	11.1041	4.57635	3.16571e-05	0.00120443	2.21924
BCORL1	0.881522	9.02763	4.57566	3.17301e-05	0.00120443	2.21707
DLEU1	1.1084	7.48751	4.57311	3.20034e-05	0.00120443	2.20898
SAA4	2.88264	5.60314	4.57269	3.20481e-05	0.00120443	2.20767
LOC392787	1.33147	6.73375	4.57255	3.2063e-05	0.00120443	2.20723
MAD2L1	1.29431	7.70375	4.57234	3.20858e-05	0.00120443	2.20656
FLJ39632	1.72354	6.96289	4.57217	3.2104e-05	0.00120443	2.20602
KCNG3	-0.908084	3.70726	-4.57174	3.2151e-05	0.00120443	2.20464
HIST1H2AE	1.38591	7.87932	4.57153	3.21735e-05	0.00120443	2.20398
ZCCHC24	0.923581	10.0079	4.57128	3.2201e-05	0.00120443	2.20318
PPP1R14B	0.745995	12.3893	4.56671	3.26981e-05	0.00122071	2.18873
TSKU	0.87458	9.57081	4.56065	3.33706e-05	0.00124138	2.16954
EPHA3	1.08431	4.72153	4.56059	3.33776e-05	0.00124138	2.16934
PMFBP1	1.08595	6.61432	4.55517	3.39895e-05	0.00126177	2.15221
GMDS	0.945137	7.85867	4.55263	3.4281e-05	0.0012702	2.14416
NME2	0.723095	15.0604	4.54817	3.47967e-05	0.00128689	2.13008
C16orf45	0.88654	10.3616	4.54743	3.48831e-05	0.00128767	2.12775
ADAM12	1.01878	4.73739	4.54444	3.5235e-05	0.00129824	2.11828
CEP55	1.46357	7.056	4.5436	3.53343e-05	0.00129947	2.11563
C22orf9	0.931609	10.4224	4.54295	3.54112e-05	0.00129947	2.11358
ZFP64	0.839755	8.52288	4.54238	3.54789e-05	0.00129947	2.11178
TDO2	2.45605	7.49066	4.54194	3.55317e-05	0.00129947	2.11038
WASF1	0.918563	8.59908	4.53953	3.58196e-05	0.00130758	2.10277
THAP8	1.01964	8.77859	4.53637	3.62013e-05	0.00131444	2.09278
FLJ13744	1.19248	3.61349	4.53635	3.62029e-05	0.00131444	2.09274
MND1	1.3524	5.50511	4.53538	3.63209e-05	0.00131444	2.08967
GGTLC1	-1.18921	12.0962	-4.53535	3.63245e-05	0.00131444	2.08958
ATIC	0.724798	10.7114	4.53522	3.63404e-05	0.00131444	2.08917
ALDH1L2	1.18404	3.45188	4.5305	3.69194e-05	0.00133071	2.07427
TCF3	0.660797	12.1596	4.53046	3.69247e-05	0.00133071	2.07413
TP53BP1	0.937956	10.2097	4.52954	3.70382e-05	0.00133236	2.07124
FCRL5	2.33403	7.96098	4.52529	3.75691e-05	0.00134881	2.05783
CERCAM	1.18681	5.89258	4.52437	3.76848e-05	0.00134881	2.05493
SNAP25	1.98413	6.06835	4.52425	3.77003e-05	0.00134881	2.05454
SAA1	3.12242	10.3842	4.52347	3.77981e-05	0.00134987	2.0521
KRT13	2.14223	7.00649	4.52014	3.82229e-05	0.00136049	2.04156
NPAS2	1.15903	7.06101	4.52005	3.82336e-05	0.00136049	2.0413
WDR51A	0.955063	7.01214	4.51724	3.85954e-05	0.0013709	2.03243
B3GNTL1	0.987468	7.59746	4.51154	3.93374e-05	0.00139475	2.01448
UROS	0.911388	6.882	4.51097	3.94128e-05	0.00139492	2.01268
PODN	1.41696	8.12251	4.51003	3.95373e-05	0.00139682	2.00971
INCENP	0.979987	7.41532	4.50898	3.96763e-05	0.00139685	2.0064
SIX1	2.28264	8.88452	4.50895	3.96796e-05	0.00139685	2.00632
OSTalpha	2.03272	5.73834	4.50776	3.98375e-05	0.00139837	2.00258
C20orf103	1.3883	9.57098	4.50756	3.98644e-05	0.00139837	2.00194
NME1	0.871891	12.1725	4.50698	3.99414e-05	0.00139859	2.00012
WDR5B	1.4135	5.52406	4.50532	4.01642e-05	0.0014039	1.99488
ADAMTS16	1.90879	4.69477	4.50465	4.02546e-05	0.00140408	1.99277
LIMK1	0.958392	8.01512	4.50423	4.03115e-05	0.00140408	1.99143
SRPRB	0.820309	11.3988	4.49796	4.11645e-05	0.00143126	1.9717
F11	-1.10474	5.54664	-4.4947	4.16151e-05	0.00144348	1.96145
SAP30	1.16981	10.756	4.49436	4.16622e-05	0.00144348	1.96038
RCN3	1.15389	8.8003	4.49299	4.18532e-05	0.00144756	1.95607
FREQ	1.10948	7.87531	4.4924	4.19362e-05	0.0014479	1.95421
KIAA0574	-1.16281	7.56371	-4.4891	4.24e-05	0.00146136	1.94385
C4orf18	1.22885	10.6764	4.48848	4.24879e-05	0.00146183	1.9419
DAPK2	-1.28938	10.3884	-4.48627	4.28031e-05	0.00146959	1.93493
SLC39A11	0.846767	9.57204	4.48586	4.2862e-05	0.00146959	1.93364
SH3GL2	-1.3493	4.88957	-4.48327	4.32337e-05	0.00147976	1.9255
THBS4	1.70078	9.00474	4.48201	4.34161e-05	0.00148335	1.92154
SLC4A11	1.36969	6.81567	4.48113	4.35427e-05	0.00148335	1.91879
PRAF2	0.833586	10.1031	4.48099	4.35638e-05	0.00148335	1.91834
TIMELESS	0.589727	6.68044	4.48044	4.36436e-05	0.00148351	1.91661
SLC37A2	1.08701	10.1239	4.47951	4.37791e-05	0.00148555	1.9137
MUCL1	2.28516	5.52232	4.47641	4.42343e-05	0.00149843	1.90395
SPC24	1.11676	6.25378	4.47494	4.44511e-05	0.00150094	1.89935
OIP5	0.965081	7.12752	4.47488	4.44605e-05	0.00150094	1.89915
LRRC4C	1.21775	6.46363	4.47404	4.45854e-05	0.00150259	1.89651
NME2P1	0.742652	14.6494	4.47226	4.485e-05	0.00150893	1.89093
CD38	1.53822	9.53335	4.469	4.53405e-05	0.00152026	1.88069
IGFBP4	1.30163	11.5648	4.469	4.53408e-05	0.00152026	1.88068
STRA6	1.34681	6.64474	4.46752	4.55653e-05	0.0015252	1.87603
CHST8	1.18693	6.42644	4.46601	4.5794e-05	0.00153026	1.87132
TLL2	0.687018	4.20736	4.46323	4.62208e-05	0.00154048	1.86258
RAD52	0.867234	7.8562	4.46258	4.63204e-05	0.00154048	1.86055
AHCY	0.880266	11.4308	4.4621	4.63956e-05	0.00154048	1.85903
CRELD2	0.868178	13.19	4.46199	4.64119e-05	0.00154048	1.8587
CCDC48	-1.34545	11.1885	-4.46071	4.66109e-05	0.00154409	1.85467
C2orf7	0.824011	9.41935	4.46028	4.66768e-05	0.00154409	1.85334
ATP8B2	0.85935	8.33574	4.45954	4.67922e-05	0.00154532	1.85101
FMO1	1.33094	7.56826	4.45832	4.69828e-05	0.00154743	1.84718
ENC1	1.20055	9.96088	4.45813	4.70128e-05	0.00154743	1.84658
CLIC6	1.61803	10.2245	4.45732	4.71389e-05	0.001549	1.84406
DERL3	2.01621	9.22834	4.45262	4.78833e-05	0.00157084	1.82931
KIAA1045	1.27604	4.20439	4.45131	4.80922e-05	0.00157508	1.82521
GSR	0.738036	8.79692	4.44848	4.85476e-05	0.00158736	1.81633
DLGAP5	1.68951	6.30925	4.44744	4.87156e-05	0.00159022	1.81308
SELM	0.947976	12.6882	4.4468	4.88191e-05	0.00159097	1.81108
HOXA9	1.17468	4.95545	4.44565	4.90062e-05	0.00159115	1.80748
FLJ39609	1.449	5.50583	4.44528	4.90664e-05	0.00159115	1.80633
KIF2C	1.14313	8.25855	4.44528	4.90664e-05	0.00159115	1.80633
LAMA2	1.40998	10.9438	4.44301	4.94387e-05	0.0016006	1.79921
ACTA2	0.957757	14.3347	4.43999	4.99382e-05	0.00161164	1.78975
RAMP1	1.30179	12.7641	4.43996	4.99429e-05	0.00161164	1.78966
DPYSL4	1.586	7.40624	4.43937	5.00402e-05	0.00161214	1.78783
MYO7A	1.10889	6.6861	4.43828	5.02226e-05	0.00161538	1.7844
C5orf34	1.13554	4.10424	4.4376	5.03354e-05	0.00161638	1.78229
MDK	1.05183	12.3595	4.43595	5.06134e-05	0.00162158	1.7771
TCTN3	0.716272	11.9006	4.43554	5.0682e-05	0.00162158	1.77583
ZNF671	1.02908	10.2616	4.43517	5.07437e-05	0.00162158	1.77468
HMGB3L1	1.45771	7.76711	4.43331	5.10583e-05	0.00162697	1.76887
MEOX2	1.56797	7.30318	4.4332	5.10772e-05	0.00162697	1.76852
CD24	1.44322	11.3014	4.43161	5.1348e-05	0.00163296	1.76354
SERPINE2	1.47103	8.72416	4.43101	5.14515e-05	0.00163363	1.76164
MAGED1	0.918242	12.3274	4.42852	5.1878e-05	0.00164452	1.75387
CD84	1.16825	6.20183	4.42664	5.22028e-05	0.00165217	1.748
VTCN1	2.82729	6.17917	4.42538	5.24216e-05	0.00165644	1.74406
TTC9C	0.809421	9.61339	4.41747	5.38173e-05	0.00169782	1.71933
NTN1	1.12194	7.95753	4.41379	5.44789e-05	0.00171389	1.70783
PAFAH1B3	0.906673	9.33825	4.41367	5.45002e-05	0.00171389	1.70747
CAV1	-1.1062	13.8209	-4.41197	5.48088e-05	0.00172086	1.70215
SCPEP1	0.862866	13.1669	4.40964	5.52342e-05	0.00173146	1.69488
C20orf39	1.31787	7.76105	4.40645	5.58221e-05	0.00174712	1.68491
EVC2	1.05342	6.48305	4.4035	5.63695e-05	0.00175875	1.67573
FBXO41	0.924909	8.50304	4.40349	5.63719e-05	0.00175875	1.67569
TMED3	0.934981	12.2937	4.40298	5.64676e-05	0.00175896	1.67409
CCDC136	1.03889	5.09967	4.40032	5.69679e-05	0.00177175	1.6658
SGPL1	0.822894	7.5789	4.39797	5.74122e-05	0.00178276	1.65849
LOC284542	0.780053	9.26551	4.39696	5.76053e-05	0.00178595	1.65533
IGSF21	1.15605	10.2351	4.39503	5.7974e-05	0.00179456	1.64932
CA4	-2.38658	9.40885	-4.39293	5.83795e-05	0.00180428	1.64277
A4GALT	0.912861	9.80987	4.39227	5.85066e-05	0.00180538	1.64072
AZIN1	0.924669	9.92622	4.39073	5.88074e-05	0.00181184	1.6359
PRUNE2	1.03202	6.27779	4.38727	5.94847e-05	0.00182778	1.62512
ADRA2A	1.21355	9.19713	4.38714	5.95098e-05	0.00182778	1.62473
TMEM79	1.03738	8.48835	4.38504	5.9925e-05	0.00183738	1.61819
C17orf39	0.833027	7.17968	4.38377	6.0177e-05	0.00183738	1.61424
PRRT3	1.19009	9.74408	4.38324	6.02823e-05	0.00183738	1.61259
ERCC6L	1.11757	4.26447	4.38283	6.0366e-05	0.00183738	1.61129
TMEM177	0.874773	9.26095	4.38282	6.0367e-05	0.00183738	1.61127
ASPHD1	1.13591	8.89249	4.38275	6.03807e-05	0.00183738	1.61106
MAFB	0.86649	12.9095	4.38094	6.07432e-05	0.00184557	1.60543
CSTB	0.749793	13.9879	4.37785	6.13681e-05	0.00185966	1.5958
ZNF469	1.25963	9.9645	4.37752	6.14347e-05	0.00185966	1.59478
STYK1	1.35991	6.38793	4.37725	6.14896e-05	0.00185966	1.59394
RCCD1	0.765493	8.90601	4.37633	6.16778e-05	0.00186122	1.59107
MIF	0.576042	15.5915	4.37608	6.17295e-05	0.00186122	1.59028
RHOXF1	1.19859	4.61314	4.37506	6.19368e-05	0.00186215	1.58713
KCNMA1	0.882733	6.3612	4.37454	6.20429e-05	0.00186215	1.58552
C8orf47	2.29831	7.40307	4.37454	6.20435e-05	0.00186215	1.58551
SLAMF8	1.01341	11.499	4.37347	6.22643e-05	0.00186594	1.58217
NHS	1.25624	7.60609	4.36882	6.32276e-05	0.00189194	1.56773
APH1B	0.789637	10.2816	4.36734	6.35393e-05	0.00189839	1.5631
MRPS16	0.753763	10.0927	4.36676	6.36597e-05	0.00189912	1.56132
NEK2	1.43087	4.37016	4.36461	6.41148e-05	0.00190981	1.55462
BDNF	-1.41125	4.75335	-4.3631	6.44349e-05	0.00191645	1.54994
C15orf23	0.894322	9.42435	4.36031	6.50331e-05	0.00193134	1.54125
LRRC36	-1.66528	10.6506	-4.35686	6.57771e-05	0.0019505	1.53055
LNX2	-1.07897	8.66901	-4.35236	6.67623e-05	0.00197432	1.51657
ARHGEF10L	0.712662	12.3976	4.35228	6.67805e-05	0.00197432	1.51632
CDH22	0.900151	7.47943	4.3491	6.74836e-05	0.00199213	1.50647
MCHR1	1.67837	3.86242	4.34735	6.78746e-05	0.00199797	1.50104
C7	1.46079	11.9969	4.34731	6.7884e-05	0.00199797	1.50091
A1BG	0.719045	6.75341	4.34553	6.82834e-05	0.00200674	1.49539
CCDC117	0.74577	7.65706	4.34475	6.84606e-05	0.00200896	1.49296
C8orf30A	0.7862	8.86252	4.34174	6.91427e-05	0.00202596	1.48364
NCDN	0.785691	8.31907	4.34026	6.9482e-05	0.00203289	1.47903
LOC645683	0.6617	14.2655	4.3374	7.01396e-05	0.00204909	1.47018
TNNC1	-1.7194	10.0006	-4.3358	7.05113e-05	0.00205691	1.46521
HHIP	-1.73329	6.74332	-4.33244	7.12975e-05	0.00207678	1.45479
NXF3	-1.29213	9.83675	-4.3306	7.17312e-05	0.00208633	1.44909
ACOT11	0.855687	6.31788	4.32884	7.21474e-05	0.00209535	1.44365
PPAPDC3	0.764487	9.65964	4.32484	7.31039e-05	0.00211933	1.43127
SLC14A1	-1.18345	4.21167	-4.32449	7.31877e-05	0.00211933	1.43019
HIST2H4B	1.07517	8.75677	4.32261	7.36436e-05	0.00212614	1.42436
RAB26	1.0798	6.60721	4.32231	7.37172e-05	0.00212614	1.42342
SLC2A4	1.06005	5.31745	4.32219	7.37459e-05	0.00212614	1.42305
FAM83A	1.36872	3.97964	4.32092	7.40534e-05	0.0021319	1.41914
FBXO42	0.660946	10.0058	4.32041	7.41783e-05	0.00213238	1.41756
FUT1	-1.00032	10.2166	-4.31989	7.43053e-05	0.00213293	1.41595
RGS22	1.78182	8.71319	4.31859	7.4624e-05	0.00213897	1.41193
CCNE1	0.738926	9.05303	4.31765	7.48567e-05	0.00214253	1.409
LOC284297	1.32146	7.34894	4.31689	7.50426e-05	0.00214474	1.40667
CDKN2A	1.1651	8.60759	4.31583	7.53059e-05	0.00214916	1.40338
C11orf24	0.7173	12.0217	4.31532	7.54318e-05	0.00214964	1.40181
ALG3	0.76659	10.3623	4.31447	7.56426e-05	0.00215254	1.39919
P4HB	0.773828	14.505	4.31351	7.58823e-05	0.00215626	1.39622
UHRF1	0.874712	6.6001	4.31148	7.63908e-05	0.00216759	1.38994
GPR172B	1.41205	7.47727	4.30823	7.72113e-05	0.00218515	1.3799
METTL8	0.913984	8.97381	4.30816	7.7231e-05	0.00218515	1.37966
RS1	-1.49895	5.23424	-4.30653	7.76447e-05	0.00219371	1.37464
IGSF9	1.49847	8.65324	4.30486	7.80728e-05	0.00220266	1.36947
C1orf2	0.661734	10.1183	4.30113	7.90361e-05	0.00222665	1.35795
GALNT13	-0.745711	2.90023	-4.30047	7.92064e-05	0.00222759	1.35593
ADAP2	0.875654	11.3442	4.30014	7.92948e-05	0.00222759	1.35488
ITGB5	0.837097	12.5284	4.29751	7.99826e-05	0.00224372	1.34677
HTR3C	-2.36772	7.22016	-4.29707	8.00989e-05	0.00224379	1.3454
COCH	1.36498	5.15089	4.29516	8.06019e-05	0.00225468	1.33952
CPXM2	1.26837	10.9242	4.29125	8.16438e-05	0.00227783	1.32746
LOC643960	0.880404	13.2644	4.29119	8.16599e-05	0.00227783	1.32727
HSPB1	0.837879	14.7907	4.28898	8.22547e-05	0.00229118	1.32045
MEIS3	1.05955	7.147	4.28774	8.25899e-05	0.00229728	1.31663
DYM	0.828156	8.92553	4.28679	8.28472e-05	0.00229851	1.31371
TMEM69	0.807563	8.01847	4.28664	8.28891e-05	0.00229851	1.31324
DZIP1L	1.40241	6.24487	4.28629	8.29832e-05	0.00229851	1.31217
C20orf59	1.31418	7.34604	4.2852	8.32829e-05	0.00230358	1.30879
SGCG	-1.69132	6.16081	-4.28273	8.39594e-05	0.00231904	1.30119
C20orf108	0.774368	9.70672	4.27895	8.50066e-05	0.00234469	1.28954
GRM8	-1.43937	5.71289	-4.27845	8.51474e-05	0.00234529	1.28799
PHLDA3	0.89318	12.0055	4.27677	8.56163e-05	0.00235493	1.28283
RAB13	0.794215	9.49632	4.27501	8.61133e-05	0.0023653	1.2774
TTYH3	1.07363	10.0538	4.27268	8.6774e-05	0.00237705	1.27022
LRRN2	0.952246	9.4195	4.27195	8.69817e-05	0.00237705	1.26797
TTC23	0.762933	6.90328	4.27169	8.70554e-05	0.00237705	1.26718
LARS2	0.710542	9.90961	4.27115	8.72102e-05	0.00237705	1.26551
FGFBP2	-1.70585	7.86057	-4.27067	8.73484e-05	0.00237705	1.26402
KIF4A	1.17547	5.65948	4.27061	8.73656e-05	0.00237705	1.26384
CEP250	0.80148	7.71416	4.27054	8.73835e-05	0.00237705	1.26364
FABP3	1.0142	7.12216	4.2699	8.75672e-05	0.00237786	1.26167
OCC-1	1.31243	9.05173	4.2696	8.76543e-05	0.00237786	1.26074
FAM167A	-1.47136	6.3721	-4.26883	8.78772e-05	0.0023791	1.25835
FNDC4	1.25442	8.27007	4.26861	8.79407e-05	0.0023791	1.25768
CCL7	2.0918	6.12103	4.26806	8.80993e-05	0.00238013	1.25598
LOC645166	0.851567	9.37604	4.26203	8.98552e-05	0.00242129	1.23745
C4BPB	1.37236	6.82401	4.26183	8.9914e-05	0.00242129	1.23684
EARS2	0.777497	8.03092	4.26157	8.99907e-05	0.00242129	1.23604
ZNF521	0.973528	9.31744	4.25553	9.17889e-05	0.00246202	1.21746
KBTBD6	1.27522	5.4371	4.25552	9.17922e-05	0.00246202	1.21743
SLC6A10P	1.31167	6.89269	4.25523	9.18784e-05	0.00246202	1.21655
TMEM99	0.800352	10.1369	4.25444	9.21185e-05	0.00246511	1.2141
SLC5A9	-1.9214	4.79221	-4.25397	9.22594e-05	0.00246554	1.21266
WDR12	0.823327	9.60622	4.25217	9.28056e-05	0.00247678	1.20712
C10orf81	3.18933	7.43638	4.25102	9.31547e-05	0.00248274	1.2036
TAGLN	0.964135	13.7977	4.24848	9.39311e-05	0.00249758	1.1958
TMEM206	0.80945	7.64608	4.24837	9.39644e-05	0.00249758	1.19547
CD180	1.45206	4.40748	4.2455	9.48505e-05	0.00251774	1.18666
TEKT4	1.4517	7.80499	4.24423	9.52462e-05	0.00252485	1.18275
CRYBB1	0.999664	5.34008	4.24228	9.58568e-05	0.00253533	1.17675
MRPL52	0.589415	10.0638	4.24215	9.58981e-05	0.00253533	1.17635
TMEM132A	0.841646	11.9076	4.24092	9.6284e-05	0.00254213	1.17258
RPGRIP1L	1.52716	7.34997	4.24006	9.65555e-05	0.00254589	1.16994
RACGAP1	0.965685	8.22307	4.23857	9.70255e-05	0.00255487	1.16538
GLB1L3	1.51402	4.37816	4.23673	9.76112e-05	0.00256688	1.15973
NLGN4Y	1.1264	4.19336	4.2355	9.80034e-05	0.00257376	1.15597
IER5L	1.37035	11.2549	4.2341	9.84542e-05	0.00258217	1.15166
MGP	0.893534	14.7138	4.23326	9.87234e-05	0.00258579	1.1491
GLIS3	0.916657	6.99272	4.22886	0.000100152	0.00261974	1.13561
ATL3	0.789291	8.64547	4.22648	0.000100933	0.00263669	1.12832
SYNPO2	1.30361	7.21339	4.22569	0.000101197	0.00264008	1.12587
ALDH4A1	0.838452	8.7908	4.22445	0.000101605	0.00264337	1.12209
SEC24D	0.79993	6.2813	4.22413	0.000101712	0.00264337	1.12111
APOE	1.0357	15.1623	4.22409	0.000101725	0.00264337	1.12099
ADRB1	-1.49832	6.41822	-4.22173	0.000102511	0.00266029	1.11377
MTTP	1.23035	5.34402	4.21998	0.000103099	0.00267129	1.1084
CCDC74B	1.79075	9.23682	4.21967	0.000103205	0.00267129	1.10743
FBXO22	0.828462	7.04288	4.21627	0.000104354	0.00269749	1.09705
KLK12	3.2566	6.13475	4.21583	0.000104505	0.00269787	1.09569
CDYL2	0.953985	5.25564	4.21516	0.000104734	0.00270025	1.09364
LOC730101	1.40552	4.94834	4.21305	0.000105456	0.00271531	1.08719
SSR4	1.00491	13.935	4.2116	0.000105956	0.00272463	1.08276
DPP6	-0.999631	4.50434	-4.20691	0.00010759	0.00276307	1.06839
FIGF	-1.49339	10.8288	-4.20648	0.000107739	0.00276329	1.0671
S100A3	-1.22021	8.63916	-4.20161	0.000109463	0.00280005	1.0522
UBE2C	1.22833	8.78115	4.20157	0.000109476	0.00280005	1.05209
C16orf88	0.785935	9.06441	4.2011	0.000109647	0.00280005	1.05063
PNOC	1.75249	7.66302	4.20084	0.000109739	0.00280005	1.04984
DAB2	0.755361	12.3857	4.19863	0.000110532	0.00281493	1.04309
COL22A1	1.40149	3.6329	4.19842	0.000110608	0.00281493	1.04245
CREB3L2	1.00441	9.45031	4.1975	0.00011094	0.00281852	1.03963
ZSCAN4	1.7633	4.09162	4.19724	0.000111034	0.00281852	1.03884
C1orf112	0.752087	7.91602	4.19642	0.000111328	0.00282235	1.03636
ANKRD34A	1.02264	3.54832	4.19575	0.000111573	0.00282493	1.0343
C6orf108	0.902341	10.1632	4.19101	0.000113306	0.00286515	1.01984
FZD7	0.922932	9.71058	4.18955	0.000113848	0.00287517	1.01537
DUSP23	0.790289	14.0365	4.18854	0.000114221	0.00288035	1.0123
XYLT2	0.767211	12.2709	4.18821	0.000114345	0.00288035	1.01128
SAC3D1	0.882545	10.0934	4.18655	0.000114964	0.00289226	1.00622
DLG5	0.876655	7.67608	4.18611	0.000115127	0.00289233	1.00489
ST6GAL1	1.18139	9.87978	4.18569	0.000115285	0.00289233	1.0036
RBM24	1.27658	4.5013	4.18537	0.000115406	0.00289233	1.00262
ZNF436	0.903757	8.99782	4.18424	0.00011583	0.00289928	0.999178
KIAA1199	1.27211	7.45873	4.18368	0.000116043	0.00290092	0.997458
BUB1B	1.23069	6.45148	4.18216	0.000116617	0.00290876	0.992826
AMPH	0.744143	4.21283	4.18207	0.000116651	0.00290876	0.992556
ANKRD23	1.03439	7.55169	4.1801	0.0001174	0.00291998	0.986553
CHRD	0.739466	9.25848	4.17977	0.000117528	0.00291998	0.985533
FBLN1	0.701703	11.3209	4.17942	0.000117662	0.00291998	0.984461
FAT1	0.807155	11	4.17929	0.000117712	0.00291998	0.984063
GALNAC4S-6ST	0.848742	11.4291	4.17895	0.00011784	0.00291998	0.983044
PNMA5	0.877187	9.02685	4.17772	0.000118311	0.00292798	0.979304
SNX9	0.894585	8.91263	4.17422	0.000119668	0.00295786	0.968611
DEPDC7	1.27064	5.89212	4.17066	0.000121059	0.0029885	0.957775
ANKRD13B	0.762971	5.97939	4.16894	0.000121738	0.0030015	0.952536
LOC100131170	-0.949927	6.44483	-4.16762	0.00012226	0.00301061	0.948524
TMEM176B	1.03757	11.0205	4.16573	0.000123012	0.00302537	0.94277
TNC	1.21204	12.2228	4.16302	0.000124101	0.00304835	0.934509
MS4A4A	1.12352	11.7067	4.16057	0.000125088	0.00306878	0.927083
SNCAIP	1.35496	7.33276	4.15625	0.000126857	0.00310831	0.913922
ASPHD2	0.977361	7.09225	4.15493	0.000127399	0.00311687	0.909924
KIAA1755	0.987957	6.4516	4.15464	0.000127522	0.00311687	0.909023
GBGT1	0.9167	8.20539	4.15289	0.000128244	0.00312859	0.903728
PLUNC	3.7662	9.37274	4.15272	0.000128318	0.00312859	0.903187
MYO1E	0.853996	8.75849	4.1517	0.00012874	0.0031317	0.900109
WNT5A	1.0954	8.47886	4.15138	0.000128874	0.0031317	0.899138
VANGL1	0.742427	7.74468	4.15127	0.000128922	0.0031317	0.898792
CDKN3	1.35659	6.54662	4.14889	0.00012992	0.00314911	0.891559
WFDC2	1.76082	11.4595	4.14851	0.000130082	0.00314911	0.890392
RBBP5	0.786098	5.24497	4.14842	0.000130117	0.00314911	0.890143
LOC644387	1.16896	6.04992	4.14732	0.000130581	0.00315648	0.886805
CALHM2	0.867395	10.8761	4.14557	0.000131328	0.00317065	0.881461
ALG1	0.749589	8.69623	4.14509	0.000131529	0.00317162	0.880029
ELL3	1.15521	7.81385	4.1441	0.000131955	0.00317478	0.876998
HJURP	1.33364	5.16553	4.14403	0.000131981	0.00317478	0.876811
COL24A1	1.25761	7.31036	4.1436	0.000132167	0.00317538	0.875494
SLC2A1	1.19025	9.86036	4.14314	0.000132362	0.00317621	0.874109
SERPINB3	3.79111	7.40049	4.14084	0.000133354	0.00319613	0.867111
RPLP0	0.68273	15.4991	4.13777	0.000134687	0.00322417	0.857791
FAT2	2.14023	5.05742	4.13722	0.000134927	0.00322599	0.856125
C20orf114	3.94028	11.0934	4.13366	0.000136492	0.00325947	0.84532
SPATA18	1.60598	7.59269	4.13322	0.000136683	0.00326008	0.844011
SPAG4	1.53402	9.182	4.13209	0.000137186	0.00326533	0.840568
LSM11	0.798357	5.11865	4.13192	0.000137261	0.00326533	0.840053
AKR7A2	0.754536	12.4436	4.13142	0.000137485	0.00326533	0.838528
TLN2	0.860852	6.80881	4.13124	0.000137564	0.00326533	0.837989
NEFH	0.796053	8.5454	4.12768	0.000139159	0.00329921	0.827192
PHYHIP	1.47347	7.04246	4.12467	0.000140518	0.00332744	0.818087
PHPT1	0.746587	13.8587	4.12337	0.000141109	0.00333415	0.814156
NLGN2	0.827158	9.89138	4.12323	0.000141175	0.00333415	0.813713
PIP	2.91357	7.88201	4.12271	0.000141412	0.00333415	0.812146
ZNF480	0.835752	8.75678	4.12257	0.000141476	0.00333415	0.811718
GPC1	0.880965	12.3264	4.1217	0.000141873	0.00333952	0.809093
AURKB	1.1081	4.79459	4.12103	0.000142183	0.00334283	0.807048
CEP97	0.770165	4.27128	4.1186	0.000143306	0.00336521	0.799683
ZNF70	0.738188	6.97635	4.11727	0.000143919	0.00337412	0.795681
CPEB1	1.12254	7.17512	4.1168	0.000144139	0.00337412	0.794255
GAPDH	0.899171	14.2119	4.11634	0.000144354	0.00337412	0.792854
ORC1L	0.947627	5.01599	4.11631	0.000144368	0.00337412	0.792763
DNAJA4	1.27999	8.46751	4.11504	0.000144961	0.00338397	0.788925
TRPM2	1.03953	7.49753	4.11413	0.000145388	0.00338993	0.786171
SLC6A8	0.816906	8.319	4.11215	0.000146322	0.00340767	0.780175
C14orf93	0.823784	10.1837	4.1104	0.000147151	0.00342296	0.77488
STK36	1.03289	8.41189	4.10914	0.000147751	0.00343286	0.771072
SFRP4	1.29916	10.6115	4.10491	0.000149783	0.00347578	0.758278
LOC100132553	2.23002	4.85539	4.10456	0.00014995	0.00347578	0.757234
CDK2AP1	0.705398	12.7855	4.10405	0.000150201	0.00347751	0.755672
NUDT5	0.752888	11.3411	4.10274	0.000150837	0.00348757	0.75171
KRT72	-1.33607	4.63505	-4.10226	0.00015107	0.00348757	0.750264
RHOV	2.33894	8.31201	4.10206	0.000151165	0.00348757	0.749679
GLB1L	1.03791	8.16685	4.09886	0.000152738	0.00351974	0.739986
GAMT	1.00159	9.39884	4.09645	0.000153926	0.00354048	0.732732
C8B	-1.83032	5.30431	-4.09612	0.000154091	0.00354048	0.731729
TGFB3	1.10435	8.27846	4.09586	0.000154218	0.00354048	0.730953
CHCHD10	0.827352	11.4214	4.09559	0.000154355	0.00354048	0.730125
RAD51	0.876387	7.5614	4.09507	0.000154613	0.00354229	0.72856
FOXM1	1.3389	6.35206	4.09409	0.000155105	0.00354612	0.725584
RNF112	0.706911	10.1985	4.09402	0.000155139	0.00354612	0.725378
AARSD1	0.757515	7.53911	4.09363	0.000155333	0.00354644	0.724211
GSTA1	2.64805	7.51871	4.09315	0.000155576	0.0035479	0.722744
KIF11	1.22688	5.29917	4.09185	0.000156226	0.00355861	0.718842
TTR	2.17787	4.50296	4.08994	0.000157195	0.00357655	0.713055
RPE	0.698859	7.90566	4.08721	0.00015858	0.00360391	0.704841
MYO19	0.609689	10.4569	4.08658	0.000158906	0.00360717	0.70292
GPR162	1.04398	9.09155	4.08442	0.000160012	0.00362564	0.696426
MYLK	0.710994	13.5248	4.08428	0.000160087	0.00362564	0.695987
STK32B	0.845535	3.97766	4.08336	0.000160562	0.00363222	0.693217
NAT14	0.900116	10.3587	4.08257	0.000160971	0.00363732	0.690832
PAM	0.871311	10.8377	4.08016	0.000162225	0.00365885	0.683569
SIGMAR1	0.746916	10.812	4.08003	0.000162295	0.00365885	0.683168
YIPF1	0.634681	10.5534	4.07918	0.000162735	0.0036646	0.680632
SPRR1B	1.89051	5.38651	4.07624	0.000164282	0.00369523	0.671773
GALNT6	1.25986	7.64056	4.07455	0.000165178	0.00370811	0.666682
CISD2	0.740292	9.87891	4.07446	0.00016523	0.00370811	0.666388
MIA	1.55682	6.65502	4.071	0.00016708	0.00374451	0.655967
ATP12A	2.54341	6.42428	4.07053	0.000167331	0.00374451	0.654565
RPS6KA6	0.964583	4.24175	4.07036	0.000167421	0.00374451	0.654058
KRT6B	2.52814	5.01551	4.06901	0.000168151	0.00375658	0.649989
SLC16A7	1.04914	4.73214	4.06813	0.000168629	0.00376299	0.647334
DCPS	0.616103	11.2533	4.0677	0.000168862	0.00376396	0.646038
TCERG1L	1.12789	5.36655	4.06582	0.000169883	0.00378243	0.640401
M6PRBP1	0.921067	10.9391	4.06547	0.000170078	0.00378252	0.639324
C12orf73	0.733928	7.85091	4.06479	0.000170447	0.00378646	0.637297
CCNA1	2.28766	5.27563	4.06319	0.000171329	0.00379752	0.632468
CLPB	0.803664	8.74624	4.06262	0.000171639	0.00379752	0.630776
EPN3	1.3859	6.71438	4.06257	0.000171672	0.00379752	0.630599
MFAP2	1.43879	9.47872	4.06249	0.000171714	0.00379752	0.630365
PCSK5	0.816901	11.5163	4.06124	0.000172403	0.00380514	0.626618
FGF14	1.4982	6.66863	4.06117	0.000172444	0.00380514	0.626396
SMOC1	0.906436	5.44513	4.05827	0.00017406	0.00383651	0.61767
TROAP	1.10493	8.9279	4.05762	0.000174423	0.00383977	0.615722
LHPP	0.81979	10.104	4.05701	0.000174764	0.00383977	0.613893
C6	2.40779	7.91532	4.05696	0.000174791	0.00383977	0.613747
NCRNA00094	0.859688	11.7497	4.05573	0.000175483	0.00385069	0.610051
CD248	1.31246	13.0673	4.05535	0.000175698	0.00385111	0.608909
PLEKHN1	0.860194	7.14366	4.0546	0.000176123	0.00385616	0.606645
SPCS3	0.825181	11.6932	4.05406	0.000176426	0.0038585	0.605041
NMUR1	-1.27809	8.47469	-4.05232	0.000177413	0.00387582	0.599816
PPAP2C	1.69252	10.147	4.0515	0.000177882	0.00388177	0.597347
SAA2	2.13314	6.73406	4.05052	0.000178447	0.00388856	0.594384
ODZ3	0.813989	5.88701	4.05027	0.000178587	0.00388856	0.593646
LPCAT2	1.01187	6.77527	4.04857	0.000179566	0.00390556	0.588533
UBE2G1	0.743102	9.37189	4.04439	0.000181991	0.00395084	0.575984
NT5DC2	1.01729	9.68666	4.04401	0.000182212	0.00395084	0.574849
SLC46A1	0.759448	7.4091	4.04345	0.00018254	0.00395084	0.573168
FHOD3	1.60749	8.07049	4.04341	0.000182563	0.00395084	0.573048
FAM43B	0.920511	7.90592	4.043	0.000182804	0.00395084	0.571815
TMEM121	0.848342	11.6339	4.04244	0.000183131	0.00395084	0.570144
ANO4	1.30527	4.04552	4.04238	0.000183164	0.00395084	0.569974
GSTA2	2.15831	9.62628	4.04224	0.000183248	0.00395084	0.569545
GOLGA3	0.58789	9.25322	4.04157	0.000183642	0.00395502	0.567537
SERPINB4	3.53757	7.69219	4.04065	0.000184185	0.00395514	0.564777
TRPV6	1.14243	6.32498	4.04044	0.000184308	0.00395514	0.564152
MYO16	0.756732	3.12552	4.04023	0.000184436	0.00395514	0.563504
SH3RF3	1.03899	7.14928	4.0402	0.00018445	0.00395514	0.563432
FANCF	1.01576	9.14226	4.03977	0.000184706	0.00395514	0.562133
PSRC1	0.917848	8.48669	4.03953	0.000184849	0.00395514	0.561408
BNC2	1.01839	7.72175	4.0391	0.000185105	0.00395631	0.560118
CDCA2	1.03747	4.72198	4.03728	0.000186188	0.00397516	0.554661
PTGIS	0.927638	8.36938	4.0369	0.000186417	0.00397575	0.553511
KCNS2	1.15183	3.74696	4.03519	0.000187438	0.00399321	0.548403
LRRK1	0.881757	8.91286	4.03412	0.000188082	0.00400262	0.545194
C11orf41	0.766258	3.82266	4.03318	0.00018865	0.00400813	0.542376
RAB6B	0.832314	5.80308	4.03294	0.000188797	0.00400813	0.541646
ENOX2	0.931453	7.12338	4.03248	0.000189073	0.00400813	0.540277
CKAP4	0.760194	9.25782	4.03235	0.000189153	0.00400813	0.539884
HN1L	0.941109	10.9416	4.03106	0.000189938	0.00402046	0.536009
LOC339803	0.856523	7.27103	4.03014	0.000190499	0.00402802	0.53325
AFAP1	0.80445	8.24643	4.02896	0.000191217	0.00403377	0.529735
ECEL1P2	-1.87651	5.57411	-4.02866	0.0001914	0.00403377	0.528841
CMTM7	0.695659	11.1932	4.02843	0.000191546	0.00403377	0.528125
SLC39A9	0.676365	6.57021	4.02836	0.000191588	0.00403377	0.52792
TSPAN1	1.98005	11.8966	4.0279	0.000191871	0.00403543	0.52654
SESN3	0.951204	5.53257	4.02734	0.000192215	0.00403565	0.524868
ACVR1	0.782106	9.59308	4.02721	0.000192291	0.00403565	0.524499
PROM1	2.84157	6.71771	4.02643	0.000192775	0.00403811	0.522148
NAT8L	0.942063	3.6528	4.02603	0.000193018	0.00403811	0.520966
GSTA5	2.74695	9.02756	4.02576	0.00019319	0.00403811	0.520135
BICC1	1.02802	6.55033	4.0257	0.000193226	0.00403811	0.519962
URB1	0.836931	7.51561	4.02418	0.000194171	0.00405357	0.5154
TMSB15B	0.691855	7.80015	4.02308	0.000194855	0.00405996	0.512109
HS3ST2	1.31753	8.3407	4.02302	0.000194888	0.00405996	0.511952
CLU	1.12075	13.9681	4.02166	0.000195742	0.00407345	0.507866
USP35	0.720932	11.043	4.01997	0.000196801	0.00408778	0.50282
ACAD8	0.719187	8.58291	4.0199	0.000196844	0.00408778	0.502614
C19orf44	0.665421	10.1912	4.01955	0.000197068	0.00408813	0.501551
HSPC159	-0.801741	10.5475	-4.01756	0.000198324	0.00410986	0.495613
SLC35D1	0.836681	6.33715	4.01646	0.000199027	0.00412011	0.492303
FAM158A	0.659675	9.64833	4.01473	0.000200133	0.00413866	0.487124
RDH12	0.916311	3.26263	4.01411	0.00020053	0.00414254	0.48527
PFN2	1.2182	6.46969	4.01304	0.000201213	0.00415231	0.48209
CLCA2	2.43783	4.83239	4.01113	0.000202446	0.00417339	0.476381
PTPRT	2.28368	7.06894	4.00929	0.000203643	0.00419369	0.47087
STYXL1	0.871793	9.47354	4.00896	0.000203856	0.00419369	0.469894
E2F2	0.76672	7.53822	4.00741	0.000204871	0.0042102	0.465248
PCOLCE	1.18278	11.8609	4.006	0.000205795	0.00422479	0.461042
MRO	0.82969	3.33813	4.00554	0.000206098	0.00422661	0.459669
KIAA0101	1.26798	8.46935	4.0028	0.000207911	0.00425639	0.451484
DTYMK	0.65516	10.4542	4.00269	0.000207981	0.00425639	0.451167
SPAG5	1.02377	9.5487	4.00145	0.000208808	0.00426888	0.44746
MCM6	0.754678	10.853	3.99967	0.000209998	0.00428645	0.442146
PLCD4	0.952086	7.1176	3.99952	0.000210101	0.00428645	0.441688
SMAD1	0.721865	10.3518	3.99902	0.000210432	0.00428876	0.440215
C3orf32	1.35123	6.6388	3.99856	0.000210744	0.00428876	0.438834
AP2S1	0.890756	10.4436	3.99838	0.000210866	0.00428876	0.438293
ENTPD7	0.904454	5.60089	3.9967	0.000211997	0.00430734	0.433291
PRX	-1.24595	8.51209	-3.9956	0.000212747	0.00431812	0.429994
MARK1	0.877533	6.69278	3.99473	0.000213334	0.00432154	0.427419
ZNF167	0.793304	6.28637	3.99471	0.000213353	0.00432154	0.427335
C4orf14	0.756418	10.6444	3.9937	0.000214036	0.00433095	0.424345
KRT222P	1.34001	5.50749	3.99318	0.000214392	0.0043337	0.422796
WNT5B	1.03651	8.36881	3.99209	0.000215143	0.00434001	0.419528
MYOM3	0.838498	3.56497	3.99209	0.000215143	0.00434001	0.419524
ANKRD43	1.22264	5.45609	3.99176	0.000215369	0.00434013	0.418543
PRC1	0.811843	8.78799	3.99129	0.000215693	0.00434223	0.41714
SLC45A3	1.08992	9.41694	3.99073	0.000216077	0.00434553	0.415476
LOC54492	0.903467	12.04	3.98997	0.000216602	0.00435164	0.413213
UBE2H	0.675667	9.66821	3.98944	0.000216969	0.00435459	0.41163
ALDH3A1	1.99286	6.44623	3.98801	0.000217959	0.00437002	0.407376
DKFZP434P211	1.39227	5.06287	3.98742	0.000218375	0.00437392	0.405594
LRFN4	0.830461	10.5253	3.98426	0.000220586	0.00441373	0.396182
TMEM88	-1.10346	10.3065	-3.98235	0.000221934	0.0044362	0.39049
TMED10	0.684784	12.5721	3.98085	0.000222994	0.00445289	0.386036
EPHB3	0.914197	8.89977	3.97834	0.000224783	0.00448409	0.378571
PCDHB7	0.755908	8.82444	3.97797	0.000225049	0.00448485	0.377468
RAB42	1.34773	8.24769	3.9775	0.000225386	0.00448705	0.376067
NAV1	0.833869	7.77853	3.97538	0.000226917	0.00451298	0.369743
PDXP	1.00383	7.93139	3.97331	0.000228415	0.00453292	0.363597
TBX1	0.91619	7.15552	3.97302	0.000228625	0.00453292	0.36274
TRAIP	0.733618	8.77095	3.97291	0.000228706	0.00453292	0.36241
CD160	-1.18554	4.22883	-3.97273	0.000228838	0.00453292	0.36187
SDSL	0.879585	10.2049	3.97113	0.000230004	0.00455146	0.357121
ANLN	1.63818	5.56609	3.96797	0.000232329	0.00458853	0.347728
S100P	1.56745	11.7899	3.96796	0.000232342	0.00458853	0.347674
C11orf80	1.29423	5.33888	3.9672	0.000232904	0.0045924	0.34542
C20orf142	0.723029	7.68897	3.96706	0.000233003	0.0045924	0.345021
RPRML	1.50897	5.56567	3.96624	0.000233617	0.0045999	0.342565
CD4	0.656044	12.5807	3.96484	0.000234658	0.0046158	0.338411
B3GNT9	0.788611	9.75301	3.96362	0.000235569	0.00462911	0.334793
STMN3	0.780994	10.3214	3.96246	0.000236439	0.00464158	0.331351
ANXA13	1.38499	4.07085	3.96114	0.000237436	0.00465653	0.32742
CNTN6	-1.50628	6.34257	-3.95972	0.000238514	0.00467302	0.323191
FBXO31	0.688345	9.03998	3.95831	0.000239585	0.00468937	0.319005
SLFN13	1.39394	4.95861	3.95566	0.00024161	0.00472432	0.311145
MED20	0.66863	8.09206	3.95496	0.000242151	0.0047302	0.30906
SHISA4	0.653552	12.5475	3.95341	0.000243345	0.00474884	0.304465
SLC38A6	0.8478	10.2226	3.95299	0.000243672	0.00475052	0.303213
ADAMTS5	1.03145	9.20749	3.94828	0.000247341	0.00481729	0.289259
HRC	0.923062	8.71235	3.9452	0.000249773	0.00485882	0.280124
ESR2	1.6636	5.57468	3.94496	0.000249965	0.00485882	0.279406
NPL	1.0188	10.3573	3.94428	0.000250502	0.00486446	0.277404
GPSM2	1.14589	7.59581	3.94388	0.000250826	0.00486598	0.276195
CENPM	1.36318	5.01624	3.94287	0.000251631	0.00487679	0.273206
CCDC151	1.80314	8.61749	3.94117	0.000252989	0.0048954	0.268181
CLIC5	-1.37108	11.2697	-3.94105	0.000253086	0.0048954	0.267821
SLC4A8	1.11593	4.77473	3.93922	0.00025456	0.00491909	0.2624
FAM30A	1.64667	9.2965	3.93867	0.000255008	0.00492206	0.260761
FLJ23569	0.784902	8.83583	3.93841	0.000255212	0.00492206	0.260012
GMNN	0.975993	10.203	3.9375	0.000255953	0.00493153	0.257307
GRAMD3	1.01192	8.71382	3.93663	0.000256662	0.00494037	0.254724
BTNL9	-1.59689	8.59832	-3.93467	0.000258261	0.0049663	0.248928
SLC35B4	0.734518	7.55953	3.93215	0.00026033	0.00500123	0.241479
SLC35F2	0.933916	9.92858	3.92971	0.000262351	0.00503515	0.234264
MRPS11	0.608564	8.38288	3.92764	0.00026408	0.00506342	0.228131
SEC14L2	0.892931	6.61309	3.92726	0.000264399	0.00506356	0.227005
STAB1	0.861213	8.36223	3.92702	0.0002646	0.00506356	0.226295
TSPAN13	-1.01512	11.6253	-3.92587	0.000265569	0.00507717	0.222885
PDZD11	0.606712	10.3831	3.92538	0.000265977	0.00508006	0.221452
ZNF785	1.06126	5.04222	3.92244	0.000268469	0.00512258	0.21275
C11orf48	0.566962	11.3547	3.92214	0.000268722	0.00512258	0.211872
ADORA1	0.931861	6.09065	3.92166	0.000269134	0.00512549	0.210441
UAP1L1	0.922374	9.6456	3.92017	0.000270402	0.0051427	0.206056
DARS2	0.854017	6.47552	3.91996	0.000270588	0.0051427	0.205414
KATNAL2	1.48031	4.97331	3.91949	0.000270989	0.0051427	0.204032
NRXN2	1.18082	6.90989	3.91938	0.00027108	0.0051427	0.20372
C1orf198	-0.819044	14.3844	-3.91612	0.000273898	0.00519118	0.194069
MRAS	0.659278	9.51176	3.91464	0.000275182	0.00521051	0.189707
RGS9BP	-1.45293	3.91987	-3.91399	0.000275743	0.00521389	0.187806
RHOD	1.0261	7.68263	3.91383	0.000275888	0.00521389	0.187315
MS4A15	-1.424	6.61605	-3.91244	0.000277102	0.00523182	0.183221
KHDRBS2	-1.24909	7.45794	-3.91106	0.000278315	0.00524971	0.179144
PPAPDC1B	0.923368	7.98277	3.9083	0.000280751	0.00529061	0.171014
PPM1J	0.89154	7.40391	3.90661	0.000282262	0.00531401	0.166006
PIF1	0.725904	7.05978	3.90559	0.000283172	0.00532264	0.163004
NUDT3	0.654798	8.88075	3.90549	0.000283259	0.00532264	0.162717
SLITRK4	1.35084	7.17939	3.90354	0.000285009	0.00534909	0.156974
ZNF692	0.82766	11.2748	3.90332	0.000285209	0.00534909	0.156319
HSCB	0.71574	8.31559	3.9028	0.000285678	0.00535281	0.154785
STMN2	0.944557	5.10512	3.90195	0.000286445	0.00536209	0.152286
DZIP1	1.0345	8.79233	3.89958	0.000288599	0.00539729	0.145299
SRD5A3	0.756916	10.7493	3.89922	0.000288925	0.00539828	0.144246
SERPINH1	1.03969	10.6257	3.8985	0.000289583	0.00540547	0.142122
TRIM2	1.12842	10.3045	3.8982	0.000289866	0.00540562	0.141214
MAP7D3	0.718495	8.17485	3.89688	0.000291073	0.00542302	0.137337
BFSP2	1.5165	4.98666	3.89558	0.000292266	0.00544011	0.133522
IL10	1.25962	7.03412	3.89525	0.000292579	0.0054408	0.132526
NFATC4	0.936828	8.16263	3.89391	0.000293811	0.00545081	0.128606
SLC27A2	1.9751	7.92714	3.89384	0.000293876	0.00545081	0.1284
LOC153811	0.769343	3.94513	3.89377	0.000293945	0.00545081	0.128181
C16orf74	0.965499	8.5057	3.89119	0.00029635	0.00549026	0.120581
C15orf42	0.908851	4.6092	3.89004	0.000297426	0.00550503	0.117201
GNPDA1	0.854594	8.75043	3.88939	0.000298039	0.00550964	0.115281
PUSL1	0.613659	10.0124	3.88918	0.000298233	0.00550964	0.114675
LOC645431	0.992722	5.56468	3.88853	0.000298851	0.00551589	0.112745
ROBO1	0.888692	7.65097	3.88813	0.000299223	0.00551761	0.111584
CDK5	0.780252	10.1188	3.88583	0.000301404	0.00555263	0.104815
BDKRB2	1.51713	10.7204	3.88536	0.000301847	0.00555426	0.103444
C6orf97	2.00922	6.40263	3.88515	0.000302055	0.00555426	0.102803
KIAA0125	2.11242	5.96242	3.88046	0.000306547	0.00563162	0.0890384
CD70	1.22876	7.89357	3.87814	0.000308799	0.00566772	0.0822148
LOC729111	-0.973298	4.81695	-3.87737	0.000309552	0.00566878	0.0799436
SLC39A8	-1.30972	12.9456	-3.87734	0.000309582	0.00566878	0.0798546
LXN	1.26074	11.5392	3.87695	0.00030996	0.00566878	0.0787161
MGC24125	1.47609	5.25321	3.87691	0.000310005	0.00566878	0.0785816
ZNF772	1.00022	5.11886	3.87651	0.000310387	0.00567052	0.0774321
B4GALT4	0.821705	7.93497	3.87606	0.000310832	0.0056734	0.0760975
POU2AF1	1.85535	11.2685	3.87134	0.000315487	0.00575304	0.0622418
AATK	-0.940131	8.49087	-3.86939	0.000317435	0.00578228	0.056502
PARS2	0.887581	7.9306	3.86914	0.000317683	0.00578228	0.0557756
CDC20	0.858732	7.61447	3.86885	0.000317968	0.00578228	0.0549387
CNIH3	0.817634	7.62966	3.86853	0.000318293	0.00578285	0.0539881
HGF	1.00165	6.35549	3.86806	0.000318766	0.00578613	0.0526036
IMPDH2	0.799706	10.9472	3.8669	0.000319933	0.00580198	0.0491975
ABCA7	0.904731	9.94994	3.86538	0.000321459	0.00582431	0.0447618
CDC2	1.25857	7.28248	3.8643	0.000322555	0.0058388	0.0415913
NCAPH	0.754102	7.32654	3.86316	0.000323716	0.00585445	0.0382425
SPDEF	1.57376	7.93356	3.86206	0.000324836	0.00586933	0.0350237
ATP2A2	0.854084	9.04712	3.86068	0.00032625	0.0058895	0.0309756
HHLA2	1.49761	4.04405	3.85911	0.000327871	0.00591199	0.0263574
RECQL4	0.820099	8.52641	3.85889	0.000328095	0.00591199	0.0257204
RNASE6	0.947546	8.82725	3.85704	0.000330007	0.00594104	0.020304
IRF5	0.734306	9.14687	3.85661	0.000330452	0.00594363	0.0190489
SLC28A3	1.187	4.13496	3.85284	0.000334392	0.00600902	0.00800507
LYRM4	0.558081	8.83742	3.85174	0.000335551	0.00602436	0.00478166
RPSA	0.602642	12.4547	3.85111	0.000336214	0.00603079	0.00294219
IVL	1.87441	5.09285	3.85046	0.000336902	0.00603764	0.00103746
OTX1	1.10816	4.13718	3.84956	0.000337855	0.00604922	-0.00159246
TXNL4A	0.565224	11.5125	3.84842	0.000339076	0.00606559	-0.00495451
AKR1A1	0.774061	11.2418	3.8467	0.000340909	0.00609286	-0.00997735
SNUPN	0.573299	10.0068	3.84378	0.000344051	0.00614346	-0.0185243
TCP11L1	0.727548	8.05376	3.84337	0.000344492	0.00614577	-0.019716
LOC147645	1.0239	10.3172	3.84268	0.000345237	0.00614809	-0.0217303
ITM2C	1.0677	11.3182	3.8426	0.000345328	0.00614809	-0.0219733
ZSCAN20	0.745189	7.47418	3.84239	0.000345556	0.00614809	-0.0225884
GPR135	0.834713	6.40557	3.84006	0.000348091	0.00618762	-0.0293974
LOC729768	0.915558	9.30744	3.83944	0.000348765	0.00619404	-0.0312009
DDIT4L	1.33021	6.92552	3.83584	0.00035273	0.00625882	-0.0417298
DAP3	0.539043	14.0562	3.83541	0.000353198	0.0062615	-0.0429645
SATB2	0.753682	4.34431	3.8351	0.000353547	0.00626206	-0.0438831
RNF175	0.706265	3.83773	3.83391	0.000354865	0.00627978	-0.04735
FAM92B	2.43583	8.4984	3.83196	0.000357046	0.00631272	-0.0530559
CAD	0.799855	9.99726	3.83147	0.0003576	0.00631685	-0.0544983
PROC	1.32774	4.02	3.8311	0.000358015	0.00631853	-0.0555785
PDIA6	0.691879	13.1862	3.83044	0.000358756	0.00632596	-0.057506
CENPF	1.00771	5.98181	3.82646	0.000363253	0.00639954	-0.0691051
SLMO1	0.622941	8.96797	3.82613	0.000363624	0.00640036	-0.0700558
HAGHL	1.25296	8.57278	3.82534	0.000364528	0.00641057	-0.0723688
CCDC28B	0.737352	8.43326	3.82356	0.000366567	0.00644069	-0.077562
SYTL2	1.05308	7.75254	3.82257	0.000367705	0.00645109	-0.0804487
NEK6	0.743617	10.6193	3.82248	0.000367813	0.00645109	-0.0807204
CCDC40	1.45509	6.02945	3.82084	0.000369701	0.00647846	-0.0854889
PLA2G1B	-1.85937	9.45633	-3.81983	0.00037088	0.00649336	-0.0884526
GAP43	1.16118	3.34566	3.81822	0.000372751	0.00651897	-0.0931377
CALML4	1.07017	9.44561	3.818	0.000373003	0.00651897	-0.0937674
SPRY1	0.894157	10.0597	3.81651	0.000374747	0.00653736	-0.0981104
TEP1	0.696744	9.18017	3.81629	0.000375012	0.00653736	-0.0987691
RP11-529I10.4	1.03024	10.2249	3.81626	0.000375048	0.00653736	-0.0988576
CAPN11	0.785782	3.31436	3.81527	0.000376202	0.00654633	-0.101718
RBP2	-1.5395	4.60372	-3.81525	0.000376226	0.00654633	-0.101776
SSR3	0.77812	8.75982	3.81493	0.000376613	0.00654729	-0.102733
METTL7B	0.979812	6.09806	3.81408	0.000377611	0.00655887	-0.105198
KCNE3	0.978089	8.53723	3.81366	0.000378112	0.00656181	-0.106432
BASP1	0.908804	12.5325	3.81235	0.000379663	0.00658294	-0.110243
RRAGD	0.768918	8.35842	3.811	0.000381261	0.00659619	-0.114151
COPB2	0.599523	12.9373	3.81099	0.000381279	0.00659619	-0.114197
LRFN3	0.692212	9.63569	3.81086	0.000381429	0.00659619	-0.114563
DOK5	0.959183	6.63261	3.80933	0.000383262	0.00662209	-0.119025
GCAT	0.771309	7.57749	3.80878	0.000383925	0.00662746	-0.120633
GMPPA	0.86862	7.94133	3.80832	0.000384469	0.00662746	-0.121951
SRGAP3	1.32395	4.98814	3.808	0.000384864	0.00662746	-0.122908
TAF6	0.568776	11.8572	3.80787	0.000385019	0.00662746	-0.123283
MAN1C1	0.743941	8.42842	3.80767	0.000385251	0.00662746	-0.123843
LOC26010	0.659217	12.5603	3.80695	0.000386128	0.00663676	-0.125958
MXRA8	0.898974	11.9081	3.80616	0.000387074	0.00664725	-0.128238
ENDOG	0.833954	10.4512	3.80416	0.000389512	0.00667775	-0.13408
SNAPC2	0.650646	12.0558	3.80395	0.000389766	0.00667775	-0.134688
HIST1H2BD	0.990389	8.88451	3.80375	0.000390006	0.00667775	-0.13526
EDNRB	-1.03029	9.36573	-3.80359	0.000390203	0.00667775	-0.13573
PRSS23	0.681646	11.7656	3.8029	0.000391038	0.00668549	-0.137719
HIST1H2AM	0.971712	8.23369	3.80266	0.000391332	0.00668549	-0.13842
PFKP	0.825457	12.1897	3.80218	0.000391925	0.00668982	-0.139828
ZWINT	1.06138	8.33643	3.80165	0.000392578	0.00669518	-0.141377
ANXA10	1.09321	3.84704	3.80016	0.000394403	0.0067205	-0.145693
HYLS1	0.864112	7.76808	3.79566	0.000399985	0.00680975	-0.158773
FAM83F	1.53668	6.07319	3.79365	0.000402508	0.0068468	-0.164623
PSPH	0.933438	9.31851	3.79331	0.000402935	0.00684817	-0.16561
ARSB	0.839601	6.92625	3.79254	0.000403902	0.00685869	-0.167839
CLDN10	1.51036	7.61765	3.78962	0.000407599	0.00691552	-0.176317
COL11A1	1.72148	4.68024	3.78733	0.000410525	0.00695919	-0.182972
NDUFS5	0.562644	14.4594	3.78511	0.00041337	0.00700142	-0.189398
LOC400684	0.986584	5.40425	3.78376	0.00041512	0.00702451	-0.193327
C15orf62	1.25456	5.99513	3.7835	0.000415445	0.00702451	-0.194056
SOD3	0.521789	15.6436	3.77807	0.000422538	0.00713833	-0.209802
IGDCC4	0.982938	6.22989	3.77774	0.000422982	0.00713971	-0.210778
FOLR2	0.936395	10.8819	3.77504	0.000426554	0.00719386	-0.2186
OGFOD1	0.602252	9.15322	3.77443	0.000427365	0.00720139	-0.220367
USP18	0.903536	10.3991	3.77404	0.000427882	0.00720395	-0.221491
ISCA2	0.63109	11.6308	3.77376	0.000428251	0.00720403	-0.222294
LOC285033	0.63018	7.73845	3.77331	0.000428848	0.00720478	-0.223588
SPOCK2	-1.0273	10.7861	-3.77318	0.000429025	0.00720478	-0.223973
DYNLL1	0.610933	14.3204	3.77071	0.000432339	0.00725049	-0.231128
GPR161	0.65552	7.82008	3.7706	0.000432482	0.00725049	-0.231435
CORIN	1.59088	6.03098	3.76987	0.000433469	0.00725508	-0.233556
SP1	0.637295	7.73743	3.76985	0.00043349	0.00725508	-0.233602
TMEM158	1.12084	10.5042	3.7694	0.000434101	0.00725916	-0.234912
ZNF93	1.15456	6.06889	3.76727	0.000436992	0.00729786	-0.241083
SMTNL2	1.2841	7.8077	3.76715	0.000437155	0.00729786	-0.24143
ASS1	0.87152	9.94225	3.76558	0.000439287	0.00732726	-0.245954
NUDT18	0.85833	9.21686	3.76528	0.000439698	0.00732793	-0.246825
CMBL	0.882032	8.46787	3.76129	0.000445189	0.00741319	-0.258364
UBE2F	0.531836	11.1705	3.76022	0.000446674	0.00743164	-0.261459
PHF21B	0.976946	3.90859	3.75757	0.000450378	0.00748697	-0.269138
BAX	0.792441	12.0158	3.75691	0.000451295	0.00749193	-0.271028
BEAN	1.19354	7.59107	3.75649	0.000451891	0.00749193	-0.272254
FGFR1OP	0.988068	7.99225	3.75635	0.000452084	0.00749193	-0.272653
SMOC2	0.93824	12.9373	3.75627	0.000452194	0.00749193	-0.272879
VWA1	0.927475	9.90462	3.75437	0.000454867	0.0075299	-0.278357
BRI3BP	0.793444	7.47824	3.75375	0.000455745	0.00753812	-0.28015
C6orf35	0.757475	5.96071	3.75334	0.00045633	0.00754147	-0.281342
BCAT1	1.11666	7.04653	3.75263	0.000457332	0.00755171	-0.283381
MERTK	1.02732	8.18194	3.74951	0.000461796	0.00761906	-0.292411
SSBP4	0.82707	10.8668	3.74837	0.000463421	0.00763734	-0.295676
PKM2	0.881755	11.1708	3.7482	0.000463678	0.00763734	-0.29619
SND1	0.662057	13.5409	3.74752	0.000464651	0.007647	-0.29814
KIF19	1.60584	7.14672	3.74701	0.00046539	0.00765278	-0.299616
ACTBL2	0.998015	11.2743	3.74643	0.00046622	0.00766005	-0.301273
LOC100132288	0.909052	7.56002	3.74565	0.000467359	0.00767237	-0.303539
PPIB	0.866994	12.188	3.74429	0.000469325	0.00768948	-0.307442
TMEM132C	1.42886	6.66157	3.74414	0.000469544	0.00768948	-0.307874
DTX2	1.24654	6.55646	3.74413	0.000469568	0.00768948	-0.307923
CA3	1.71225	8.60448	3.74345	0.000470558	0.00769929	-0.309879
AURKA	1.02623	7.27615	3.74258	0.000471829	0.0077137	-0.312387
tcag7.350	0.733587	12.9916	3.73895	0.000477172	0.0077946	-0.322851
FBXO2	1.0343	10.515	3.73801	0.000478563	0.00781086	-0.325556
C9orf23	0.690849	12.19	3.73678	0.000480388	0.00783418	-0.329093
TNFRSF11A	0.763624	6.20219	3.73629	0.00048112	0.00783964	-0.330508
ARHGEF19	0.834368	10.3223	3.7351	0.000482892	0.00785998	-0.333924
JSRP1	1.66191	7.36214	3.73492	0.000483165	0.00785998	-0.334448
TXNDC15	0.69794	12.235	3.73422	0.000484213	0.00787056	-0.336462
TP63	0.996304	6.40373	3.73362	0.000485117	0.00787575	-0.338196
BUB1	1.19404	6.28064	3.73348	0.00048533	0.00787575	-0.338603
DPYSL3	0.626837	11.0221	3.73309	0.00048592	0.00787885	-0.339732
SPATA8	1.06947	3.57445	3.73196	0.000487622	0.00789996	-0.34298
SPATS2	0.853136	7.49436	3.7306	0.000489686	0.00792689	-0.346904
GART	0.680223	8.37657	3.72951	0.00049134	0.00794159	-0.350037
QPCTL	0.847426	3.47473	3.72947	0.000491398	0.00794159	-0.350147
XG	1.16458	4.42398	3.72807	0.000493526	0.00796945	-0.354161
RPL22L1	0.862375	13.7891	3.72764	0.000494193	0.00797371	-0.355416
PORCN	0.576478	11.606	3.7259	0.000496854	0.00800442	-0.360405
CROT	0.977584	7.16489	3.72587	0.000496907	0.00800442	-0.360504
IKBKE	1.03361	5.80754	3.72487	0.000498445	0.00802264	-0.363374
GFER	0.559579	8.55537	3.72409	0.000499648	0.00802433	-0.365613
ENTPD5	0.620864	4.37814	3.72388	0.000499968	0.00802433	-0.366209
PAQR4	0.920767	7.58071	3.72387	0.000499992	0.00802433	-0.366253
LOC151438	1.81064	5.13203	3.72375	0.000500175	0.00802433	-0.366593
MGC27348	0.670103	14.6088	3.72288	0.000501524	0.00803945	-0.369096
MESP1	0.703956	8.49397	3.72084	0.000504697	0.00808374	-0.374952
CCNO	1.77163	7.00317	3.71985	0.000506251	0.00810207	-0.377809
IGFALS	-1.2591	8.246	-3.71954	0.000506741	0.00810335	-0.378708
QPCT	0.973375	8.72113	3.7172	0.000510409	0.00815539	-0.385406
SDF2L1	0.752571	14.4633	3.71619	0.000512011	0.00817213	-0.388315
FAM120A	0.663188	9.00712	3.71602	0.000512284	0.00817213	-0.388812
ARC	-1.48191	7.50169	-3.71488	0.000514086	0.0081899	-0.392072
THBS3	0.740523	10.8871	3.71479	0.000514227	0.0081899	-0.392328
LOC133874	0.855772	4.94118	3.71382	0.000515781	0.00820803	-0.39513
SNRNP25	0.690766	10.1541	3.71318	0.000516792	0.00821513	-0.396947
SAR1B	0.750928	9.99533	3.71302	0.00051706	0.00821513	-0.397428
RAD54B	1.29296	6.21397	3.71158	0.000519365	0.00824107	-0.40156
LY96	0.716566	10.8003	3.71148	0.000519527	0.00824107	-0.401849
LOC729314	0.758543	8.4657	3.70999	0.000521914	0.00827229	-0.406106
LOC257396	0.963447	7.35321	3.7079	0.000525305	0.00831266	-0.41212
ASB2	1.18427	10.2279	3.70753	0.000525892	0.00831266	-0.413157
RNASEH2A	0.682012	10.4852	3.70748	0.000525987	0.00831266	-0.413324
FMN2	1.13067	3.83234	3.70738	0.000526144	0.00831266	-0.413602
TNFRSF21	0.7923	10.1575	3.70703	0.000526709	0.00831493	-0.414598
LOC729742	0.630265	14.9883	3.70641	0.000527724	0.0083243	-0.416386
PLSCR3	0.564022	14.2278	3.7055	0.000529211	0.00833518	-0.418998
SLC16A10	1.5463	5.33693	3.70528	0.000529575	0.00833518	-0.419636
MICALL2	0.62019	12.3959	3.70521	0.00052968	0.00833518	-0.419821
PARK7	0.53686	14.2401	3.70456	0.000530742	0.00833824	-0.42168
EFHC2	1.48813	5.58375	3.70436	0.000531073	0.00833824	-0.42226
HIST1H2AB	0.794561	6.47404	3.70432	0.000531141	0.00833824	-0.422379
NAT9	0.578604	11.7916	3.70348	0.000532524	0.00835331	-0.424792
ITIH1	0.828396	6.13984	3.7029	0.000533477	0.00835783	-0.426453
LOC729611	0.703735	11.9842	3.70279	0.000533659	0.00835783	-0.426769
EPHA10	0.979047	5.24737	3.70089	0.00053679	0.00839575	-0.432201
CACNA1C	0.643379	9.59956	3.70081	0.00053693	0.00839575	-0.432442
BDH1	1.26609	8.52712	3.69913	0.000539721	0.00842307	-0.437255
BEX1	-1.16112	5.86686	-3.69902	0.000539893	0.00842307	-0.437552
C10orf114	0.785733	8.58934	3.69899	0.000539957	0.00842307	-0.437661
SLC39A7	0.852979	11.4701	3.6978	0.000541938	0.0084473	-0.441061
ZNF74	0.832533	8.71265	3.69695	0.000543357	0.00846181	-0.443489
POMC	0.885928	9.88559	3.69673	0.000543725	0.00846181	-0.444117
ZCCHC5	1.07979	3.99831	3.69558	0.000545661	0.00848525	-0.447416
BMP8A	1.05562	5.25666	3.6946	0.000547317	0.0085043	-0.450229
LASS6	1.03325	8.4318	3.69133	0.000552855	0.00858359	-0.459573
RNF130	0.586955	12.5946	3.69055	0.000554193	0.00859761	-0.461817
LOC204010	0.716801	13.239	3.69	0.000555128	0.00860536	-0.463382
RAB36	1.35313	10.9843	3.68926	0.000556402	0.00861835	-0.46551
ITGB4	1.14634	10.719	3.68891	0.000556993	0.00862073	-0.466494
FTO	0.754254	11.1951	3.68775	0.000558989	0.00864485	-0.469815
TOX3	1.10692	5.99522	3.68601	0.000561988	0.00866521	-0.47478
SFT2D2	0.665534	8.14448	3.68588	0.000562222	0.00866521	-0.475167
C1QL2	1.28104	4.09149	3.68573	0.000562474	0.00866521	-0.475582
IL20RB	0.807772	7.53672	3.68558	0.000562742	0.00866521	-0.476025
C9orf119	0.570157	9.38218	3.6855	0.000562884	0.00866521	-0.476258
IGSF22	0.853153	6.07014	3.68547	0.000562938	0.00866521	-0.476347
TNFRSF19	1.20592	6.79274	3.68449	0.000564637	0.00868459	-0.479144
MAST2	0.698092	9.82058	3.68341	0.000566519	0.00870675	-0.482232
SLC7A8	0.825373	8.9918	3.68274	0.000567681	0.00871783	-0.484133
B4GALT2	0.710494	8.94452	3.6818	0.000569327	0.00872971	-0.48682
TSPAN6	0.941935	9.48538	3.68179	0.000569338	0.00872971	-0.486838
ANTXR1	0.697213	9.01066	3.67805	0.000575938	0.00882155	-0.497532
SDCCAG3	0.570028	11.3761	3.67789	0.000576222	0.00882155	-0.497989
ZFHX2	1.1777	8.16382	3.67746	0.000576979	0.00882631	-0.499208
RGS10	0.649937	13.4229	3.67666	0.000578404	0.00884126	-0.501497
GTF3A	0.595844	12.8043	3.67581	0.000579929	0.00885771	-0.503939
CCDC3	0.825184	13.2348	3.67457	0.000582145	0.00888469	-0.507478
FHL3	0.86943	7.61239	3.67378	0.000583546	0.0088992	-0.509708
SOSTDC1	-1.98497	8.23237	-3.67267	0.000585552	0.0089211	-0.512891
HRASLS	0.940363	4.97375	3.67248	0.000585886	0.0089211	-0.513421
FUT2	1.33785	5.05882	3.67043	0.000589594	0.00896562	-0.519272
hCG_1984468	0.710267	14.4096	3.67004	0.000590311	0.00896562	-0.520401
RBPMS2	0.8733	6.09634	3.66995	0.000590474	0.00896562	-0.520657
SLCO2B1	0.785151	11.9161	3.66986	0.000590626	0.00896562	-0.520895
HSPB7	1.00653	8.82823	3.66917	0.000591882	0.00897779	-0.522866
DPH5	0.663243	8.78537	3.66798	0.000594062	0.00900393	-0.526276
DEPDC5	0.561785	9.07362	3.66751	0.000594919	0.00900529	-0.527614
YIF1A	0.596867	13.8791	3.66743	0.000595063	0.00900529	-0.527838
SUZ12P	1.13726	5.77506	3.66638	0.000596987	0.00902749	-0.530832
RGMA	0.959387	6.58721	3.66544	0.000598714	0.00904668	-0.533512
CKAP5	0.735104	8.56663	3.66394	0.000601465	0.0090813	-0.537764
MFI2	0.81687	5.55947	3.66306	0.000603093	0.00909892	-0.540271
EYA1	2.03277	4.73493	3.66229	0.000604529	0.00910794	-0.542476
CTSA	0.763176	12.1515	3.66224	0.000604613	0.00910794	-0.542606
FBXL20	0.789548	7.34476	3.66193	0.000605202	0.00910985	-0.543507
SESN2	0.819086	9.24773	3.66111	0.000606716	0.00912569	-0.545825
EIF5A2	0.673618	7.20045	3.66035	0.000608138	0.00914012	-0.547997
AIM2	1.31524	7.22846	3.66002	0.000608757	0.00914247	-0.54894
PARP1	0.574219	11.903	3.6596	0.000609547	0.00914738	-0.550143
ESCO2	1.29318	4.37594	3.65891	0.000610841	0.00915984	-0.55211
KIR2DS2	-1.2466	6.28078	-3.658	0.000612547	0.00917844	-0.554695
MMRN1	1.42163	8.10953	3.65748	0.000613531	0.00918622	-0.556184
C22orf23	1.27495	5.74347	3.65488	0.000618443	0.00925134	-0.563578
C15orf27	1.14595	9.21484	3.65468	0.000618817	0.00925134	-0.56414
MYO5A	0.979706	7.40771	3.65434	0.000619457	0.0092539	-0.565098
NT5C3L	0.739547	8.85504	3.65302	0.000621969	0.0092844	-0.56885
C2CD2L	0.639555	11.7091	3.65176	0.000624391	0.00931291	-0.572453
OSTC	0.74598	11.2562	3.65153	0.000624822	0.00931291	-0.573093
C20orf72	0.781664	7.96631	3.65104	0.000625773	0.00932006	-0.574504
GARS	0.736903	8.07366	3.65074	0.000626352	0.00932164	-0.575361
ALDH1B1	0.775906	8.20712	3.65037	0.000627056	0.0093251	-0.576403
KLHL10	0.769851	3.82115	3.64761	0.000632391	0.00939736	-0.584258
TRIM17	1.10852	4.70387	3.64664	0.00063427	0.00941819	-0.587007
SFRP1	1.44659	9.95765	3.64605	0.000635408	0.00942393	-0.588669
HYOU1	0.850942	9.08693	3.64574	0.000636025	0.00942393	-0.58957
POM121L1P	0.743308	7.3133	3.6457	0.000636088	0.00942393	-0.589661
TMED10P	0.847472	8.7227	3.64344	0.000640522	0.0094727	-0.596101
STC1	-1.15781	3.94205	-3.64326	0.000640865	0.0094727	-0.596597
MORC2	0.576623	10.4481	3.64319	0.000640997	0.0094727	-0.596788
ETNK2	1.10641	4.88998	3.64304	0.000641298	0.0094727	-0.597223
PAICS	0.658296	8.10707	3.63938	0.000648529	0.00957235	-0.607617
SEMA3E	-1.15259	5.11324	-3.63853	0.000650216	0.00959008	-0.610025
NDUFA8	0.563486	13.5282	3.63768	0.000651908	0.00960786	-0.612433
YIPF5	0.648958	9.47881	3.63743	0.000652409	0.00960808	-0.613145
PRR15	1.54071	7.66965	3.63616	0.000654958	0.00963842	-0.616759
CDC25A	0.853312	4.97774	3.63441	0.000658482	0.00967804	-0.621732
COL6A2	0.868108	12.317	3.63432	0.000658654	0.00967804	-0.621974
PLD1	0.923255	6.73344	3.63405	0.000659207	0.00967804	-0.622752
MTCH2	0.574637	10.4052	3.63385	0.00065961	0.00967804	-0.623319
TBC1D7	0.635487	10.2385	3.63354	0.000660223	0.00967985	-0.62418
KIR3DL2	-1.15454	3.80165	-3.63278	0.000661761	0.00969519	-0.626336
AP3B2	0.994508	4.84729	3.63178	0.000663803	0.0097179	-0.629191
STXBP6	-0.8351	7.72016	-3.62999	0.000667439	0.00976389	-0.634253
BLMH	0.602846	11.2652	3.62858	0.000670319	0.00979316	-0.638242
C11orf70	1.7795	7.33299	3.62853	0.000670432	0.00979316	-0.638399
GLB1L2	1.16894	3.88718	3.62804	0.000671433	0.00980054	-0.639782
ESD	0.664846	8.03354	3.62525	0.000677172	0.00987701	-0.647668
CFI	0.992582	10.692	3.62478	0.000678151	0.00988075	-0.649006
IP6K2	0.738394	9.8715	3.62465	0.000678429	0.00988075	-0.649386
ANKRD29	-1.1475	9.03035	-3.62439	0.000678954	0.0098811	-0.650102
GTF2E2	0.727129	9.41811	3.62347	0.000680882	0.00990187	-0.65273
NANS	0.773424	11.1357	3.62197	0.000684009	0.00993329	-0.656975
MGC29506	1.85056	11.5063	3.62195	0.000684048	0.00993329	-0.657029
ITGAE	0.698333	9.63465	3.62158	0.000684812	0.00993707	-0.658062
MAP3K12	0.812158	8.63956	3.6195	0.000689179	0.00999309	-0.663951
PFN4	0.739507	5.78704	3.6192	0.000689807	0.00999487	-0.664795
NUSAP1	1.11512	6.29345	3.61856	0.00069117	0.0100073	-0.666623
AQP5	1.57489	10.8633	3.61819	0.000691951	0.0100112	-0.66767
GRHL3	0.983378	5.84417	3.61679	0.000694912	0.0100467	-0.671625
NCAPG	1.32356	7.42745	3.61465	0.000699463	0.0101051	-0.677672
C6orf154	1.54084	8.91193	3.61414	0.00070056	0.0101136	-0.679124
CDH13	-0.964832	10.307	-3.61211	0.000704902	0.0101661	-0.684847
MGC23284	0.60214	7.77347	3.61191	0.000705348	0.0101661	-0.685432
IDH2	0.869859	10.806	3.61172	0.000705742	0.0101661	-0.68595
ABCA4	1.03053	5.86366	3.61078	0.000707773	0.0101879	-0.688611
FRMD6	1.06149	6.46979	3.60981	0.000709866	0.0102106	-0.691345
ADRBK2	0.810583	8.1492	3.60868	0.000712321	0.0102384	-0.694543
CA9	1.38333	4.21712	3.60792	0.000713975	0.0102428	-0.696691
C21orf119	0.687761	8.18043	3.60786	0.00071411	0.0102428	-0.696866
ADH4	1.27082	4.10235	3.60783	0.000714181	0.0102428	-0.696959
TMLHE	0.639652	7.16681	3.60746	0.000714969	0.0102451	-0.697979
TMEM182	1.05988	4.28795	3.60726	0.000715425	0.0102451	-0.69857
FCGR2B	0.999899	10.0276	3.60684	0.000716324	0.0102451	-0.699733
TMEM107	0.701479	9.07871	3.6068	0.000716419	0.0102451	-0.699855
SLC38A10	0.628547	11.2915	3.60538	0.000719525	0.0102765	-0.703862
C3AR1	0.916085	10.6318	3.60533	0.000719648	0.0102765	-0.70402
NAT1	1.25847	8.49055	3.60197	0.000727056	0.0103747	-0.713503
C8orf76	0.731898	10.1952	3.60153	0.000728011	0.0103796	-0.714719
ST6GALNAC5	-0.964146	7.7813	-3.6012	0.000728743	0.0103796	-0.715649
REXO2	0.529594	12.0185	3.6011	0.000728976	0.0103796	-0.715946
CACNA2D2	-1.52072	11.3199	-3.60051	0.000730292	0.0103909	-0.717615
UBAC1	0.706241	11.432	3.59889	0.000733894	0.0104342	-0.722171
HPSE	0.929579	6.55771	3.59867	0.000734397	0.0104342	-0.722805
FAM169A	1.15429	5.35559	3.59783	0.000736273	0.0104501	-0.725168
PNMA6A	0.766393	4.993	3.5977	0.000736568	0.0104501	-0.725539
LOC389641	0.65623	7.20229	3.59715	0.000737791	0.0104599	-0.727075
LRIG3	1.0021	9.2297	3.59525	0.000742091	0.0105133	-0.732455
MTHFD1	0.632232	11.0864	3.59297	0.000747238	0.0105773	-0.738854
UNC93B1	0.874877	9.55122	3.59278	0.00074768	0.0105773	-0.739401
CCDC123	0.581497	6.74021	3.59228	0.000748809	0.0105857	-0.740798
C21orf90	-1.10468	6.37135	-3.59141	0.000750804	0.0106047	-0.743261
FAIM	0.821972	10.7506	3.59118	0.000751326	0.0106047	-0.743904
CBR1	0.659858	10.712	3.59099	0.000751767	0.0106047	-0.744447
ANXA3	-1.1059	11.6696	-3.59	0.000754022	0.0106233	-0.747219
S100B	1.3516	7.33215	3.58968	0.000754778	0.0106233	-0.748147
FANCI	0.82853	6.481	3.58952	0.000755141	0.0106233	-0.748592
TIMP1	1.32049	13.0435	3.58948	0.000755234	0.0106233	-0.748706
GPIHBP1	-1.33044	13.4973	-3.58894	0.00075647	0.0106331	-0.75022
FTSJ3	0.615853	10.7875	3.58757	0.000759622	0.0106698	-0.754069
KIF18B	1.29068	4.16386	3.58589	0.000763514	0.0107094	-0.758798
HIST3H2A	0.849359	11.3051	3.58589	0.000763525	0.0107094	-0.758812
TRPS1	1.00621	8.55172	3.58519	0.000765156	0.0107172	-0.760787
CAND2	0.746379	9.61578	3.58495	0.000765711	0.0107172	-0.761458
SDK1	0.801935	7.02169	3.58433	0.000767146	0.0107247	-0.76319
COX6B2	0.842211	5.70232	3.58425	0.000767333	0.0107247	-0.763416
ELK1	0.860142	7.34922	3.58393	0.000768072	0.0107275	-0.764307
MFAP5	1.55625	7.8765	3.58342	0.000769268	0.0107366	-0.765747
CDCA3	0.97559	6.25767	3.58308	0.000770076	0.0107403	-0.766719
PAPLN	0.727953	7.62507	3.58239	0.000771677	0.010755	-0.76864
C20orf96	1.08304	6.74578	3.58215	0.000772248	0.0107554	-0.769325
FER1L4	1.25609	7.44433	3.58147	0.000773856	0.0107633	-0.77125
NCR1	-1.30058	5.42262	-3.58105	0.000774826	0.0107633	-0.772409
C19orf25	0.635229	9.36578	3.58084	0.000775323	0.0107633	-0.773002
PTPRN2	1.00402	6.72293	3.58082	0.000775366	0.0107633	-0.773054
EDN1	-1.01488	12.6098	-3.58061	0.000775865	0.0107633	-0.77365
LOC401233	1.27413	8.2959	3.58022	0.000776789	0.0107633	-0.77475
LOC388122	0.713796	14.2177	3.58019	0.000776863	0.0107633	-0.77484
RPA3	0.604555	10.9772	3.57976	0.000777875	0.0107633	-0.776044
CORO2A	0.784709	9.531	3.57972	0.000777962	0.0107633	-0.776148
GEFT	0.831571	8.55037	3.5796	0.000778264	0.0107633	-0.776506
CENPP	0.63472	8.90641	3.5789	0.00077991	0.0107785	-0.778461
INVS	0.695567	8.01458	3.57794	0.000782184	0.0107901	-0.781155
HICE1	0.541054	10.1992	3.57791	0.000782256	0.0107901	-0.781241
LPP	0.742349	9.9539	3.57786	0.000782387	0.0107901	-0.781396
DOPEY2	0.882849	5.83633	3.57747	0.000783316	0.010794	-0.782494
CALR	0.529	14.3975	3.57691	0.000784631	0.010794	-0.784046
NINJ2	-0.876445	9.49749	-3.57684	0.000784803	0.010794	-0.784249
CCDC113	1.35354	7.02697	3.57657	0.000785446	0.010794	-0.785006
MDFI	0.808389	9.51351	3.57611	0.000786552	0.010794	-0.786309
PDGFC	0.840941	7.47936	3.57611	0.000786561	0.010794	-0.786319
CLIC3	-1.25566	10.3115	-3.57599	0.000786838	0.010794	-0.786645
FLJ77644	0.63419	9.92475	3.5759	0.000787044	0.010794	-0.786887
TCTN1	1.11166	8.46969	3.57544	0.000788147	0.0108016	-0.788183
TMEM138	0.65412	9.55251	3.57496	0.000789307	0.01081	-0.789543
EFCAB10	1.9597	5.23578	3.57369	0.000792352	0.0108411	-0.793106
NCAPD3	0.759834	8.41425	3.57356	0.000792675	0.0108411	-0.793484
CYP2A6	1.89306	6.26862	3.57326	0.000793378	0.0108419	-0.794304
PCSK6	0.814603	5.87234	3.57307	0.000793836	0.0108419	-0.794837
IMPDH1	0.71172	9.39994	3.57003	0.000801205	0.010935	-0.803386
SOX2	2.33397	8.10251	3.56817	0.000805739	0.0109752	-0.808606
C17orf60	0.79962	7.65147	3.56797	0.000806229	0.0109752	-0.809169
UGT2B17	1.49877	5.65947	3.5677	0.000806879	0.0109752	-0.809914
FBN2	0.724734	4.09467	3.56769	0.000806915	0.0109752	-0.809956
TUB	0.504275	6.93464	3.56768	0.000806925	0.0109752	-0.809967
RASSF4	0.783673	10.1991	3.56704	0.000808506	0.0109891	-0.811778
FAM171B	0.765074	4.90903	3.56545	0.000812419	0.0110347	-0.816244
SPTBN2	0.730391	6.90403	3.56484	0.00081391	0.0110474	-0.81794
NFS1	0.698375	7.30086	3.5642	0.000815509	0.0110615	-0.819755
CDCA7	1.1345	6.14897	3.56211	0.000820691	0.0111195	-0.825614
BOLA2B	0.636173	12.6257	3.5618	0.000821445	0.0111195	-0.826463
CPNE7	0.802161	8.00064	3.56179	0.000821477	0.0111195	-0.8265
NEK10	2.16503	6.85392	3.56141	0.00082243	0.0111248	-0.827571
MCM2	0.77888	9.48839	3.56027	0.000825268	0.0111555	-0.830757
C13orf34	0.975825	6.8951	3.5593	0.000827698	0.0111774	-0.833477
TBL1X	0.67839	9.19959	3.55917	0.000828022	0.0111774	-0.833839
LMAN1	1.11847	7.18824	3.55804	0.000830872	0.0112083	-0.837017
MRPL37	0.596482	10.5798	3.55735	0.000832603	0.0112164	-0.838942
KIAA0746	0.936971	11.8722	3.55735	0.000832608	0.0112164	-0.838947
KCND1	0.957726	4.20063	3.55712	0.000833193	0.0112166	-0.839596
ALDH16A1	0.665307	11.1772	3.5566	0.000834504	0.0112266	-0.841051
LOC100132006	0.872991	5.07677	3.5557	0.000836765	0.0112493	-0.843553
GOLPH3L	0.736832	9.77607	3.55428	0.000840373	0.0112902	-0.847531
RSPO3	1.06508	8.1062	3.55335	0.000842742	0.0113143	-0.850134
AIFM1	0.582399	11.007	3.54907	0.000853745	0.0114478	-0.862129
LRRC8D	0.827617	9.42578	3.54903	0.000853848	0.0114478	-0.86224
TTK	1.31059	3.95946	3.5484	0.00085546	0.0114617	-0.863983
PLOD1	0.880014	11.2781	3.54796	0.000856624	0.0114658	-0.865241
APTX	0.505475	9.31597	3.54784	0.000856928	0.0114658	-0.865569
LOC346887	0.595524	9.44953	3.54557	0.000862817	0.0115367	-0.8719
CHRNA5	1.06169	4.22278	3.54517	0.000863873	0.0115431	-0.873032
STX11	-0.917286	9.28009	-3.54444	0.000865792	0.0115572	-0.875082
LOC100131482	0.552924	11.3137	3.54432	0.000866099	0.0115572	-0.875411
RCAN2	0.807088	12.331	3.54384	0.000867347	0.011566	-0.876742
TFF3	1.10888	11.4957	3.54274	0.000870254	0.0115887	-0.879835
CHAF1B	0.706246	8.79947	3.54258	0.000870653	0.0115887	-0.880258
PTN	-0.931754	10.5077	-3.5425	0.000870882	0.0115887	-0.880502
WSCD2	0.752412	2.99783	3.5423	0.000871397	0.0115887	-0.881048
LDB3	0.785593	6.14409	3.54206	0.000872042	0.0115895	-0.881732
ZNF71	0.535032	8.86184	3.5418	0.000872729	0.0115908	-0.88246
ALOX12P2	0.950653	4.87441	3.54135	0.000873915	0.0115988	-0.883715
GPR34	1.25621	7.89641	3.54105	0.000874687	0.0116012	-0.884531
DENND1A	0.682533	7.85993	3.5408	0.000875361	0.0116023	-0.885243
LARS	0.656892	9.00218	3.54055	0.000876031	0.0116034	-0.885951
C17orf58	1.00176	6.93462	3.53911	0.000879847	0.0116462	-0.889968
SYT8	1.96341	6.51276	3.53783	0.000883247	0.0116833	-0.893533
LOC729915	0.839044	7.23166	3.53675	0.000886127	0.011713	-0.896542
C6orf115	0.762937	10.8075	3.53635	0.000887203	0.011713	-0.897664
GALNT2	0.79159	9.9254	3.53633	0.000887269	0.011713	-0.897733
PLA2G5	0.754008	10.118	3.53581	0.000888662	0.0117172	-0.899182
YARS2	0.597028	8.85801	3.53577	0.000888774	0.0117172	-0.899299
LOC341230	0.785449	10.7361	3.53447	0.00089226	0.0117403	-0.902917
ZNF516	0.753674	6.81396	3.53407	0.00089334	0.0117403	-0.904034
PDGFRL	1.02068	8.84715	3.53404	0.000893408	0.0117403	-0.904105
AIFM2	0.555205	10.667	3.53387	0.000893871	0.0117403	-0.904583
TMSB15A	-1.13554	8.38852	-3.53375	0.000894208	0.0117403	-0.904933
ROM1	0.613478	10.3838	3.53362	0.00089455	0.0117403	-0.905285
NUP62CL	1.32892	4.85434	3.53357	0.000894683	0.0117403	-0.905423
RPL29P2	0.694298	11.5639	3.53335	0.000895282	0.0117403	-0.906042
SYNJ2	0.633055	5.48505	3.53298	0.000896283	0.0117457	-0.907074
HMMR	1.28249	7.15056	3.53247	0.000897663	0.0117559	-0.908496
SFXN1	0.538903	5.26053	3.53078	0.000902258	0.0118083	-0.913215
ZBED2	-1.68937	9.44566	-3.52963	0.000905388	0.0118414	-0.916414
CHST7	0.762758	9.59213	3.52919	0.0009066	0.0118494	-0.917651
C2orf65	0.935454	3.83008	3.52844	0.000908653	0.0118684	-0.919741
SOAT1	0.920316	8.29895	3.52675	0.000913295	0.0119211	-0.924449
FLJ22167	1.42749	8.22182	3.52596	0.000915482	0.0119418	-0.926659
IL13	-1.8417	4.01107	-3.52537	0.000917093	0.0119549	-0.928283
PEX6	1.00467	9.91504	3.525	0.000918143	0.0119607	-0.92934
ITSN1	0.785383	7.39918	3.52399	0.000920923	0.011989	-0.932134
PITPNM1	0.951251	9.3739	3.52305	0.000923537	0.0120151	-0.934753
WDR79	0.988593	7.54376	3.52238	0.000925414	0.0120289	-0.936628
TRIM59	0.614685	4.49735	3.52218	0.000925979	0.0120289	-0.937193
HIST3H2BB	0.8366	7.13683	3.52202	0.000926427	0.0120289	-0.937639
ASB13	0.741729	9.22111	3.52129	0.000928456	0.0120474	-0.93966
PBX3	0.815332	9.84615	3.52048	0.000930725	0.0120689	-0.941915
ABAT	0.724269	7.66612	3.51996	0.000932184	0.0120793	-0.943362
GALNS	0.868474	9.79334	3.51976	0.000932749	0.0120793	-0.943922
AKR7L	0.642875	11.7353	3.51891	0.000935149	0.0121024	-0.946296
NAP1L3	0.968697	5.72633	3.5175	0.000939129	0.0121459	-0.950218
LOC149134	0.901345	7.97246	3.51499	0.000946256	0.0122301	-0.957202
ME2	0.77854	9.26207	3.51427	0.000948313	0.0122487	-0.959208
ABCA13	2.12549	6.67611	3.51405	0.000948934	0.0122487	-0.959813
FGF13	0.612834	5.86338	3.51341	0.000950753	0.0122582	-0.961582
RHBDD1	0.58506	8.55394	3.51336	0.000950909	0.0122582	-0.961732
RIBC2	1.80061	7.9731	3.51292	0.000952157	0.0122662	-0.962944
CD27	1.36245	10.1576	3.51236	0.000953767	0.012279	-0.964504
SERPINA3	1.49224	11.7951	3.51097	0.000957778	0.0123147	-0.96838
F2RL1	0.866999	6.08243	3.51096	0.000957791	0.0123147	-0.968393
IRAK1	0.788474	11.3246	3.50968	0.000961493	0.012349	-0.971955
MID2	0.592451	8.22311	3.50961	0.000961705	0.012349	-0.972159
FAIM2	0.913228	6.04043	3.5087	0.000964333	0.0123709	-0.974679
PLVAP	0.933176	8.14956	3.50859	0.000964668	0.0123709	-0.975
LRRTM4	-0.720048	3.30368	-3.50816	0.000965914	0.0123731	-0.976192
ATP8B1	0.902852	5.98094	3.5081	0.000966094	0.0123731	-0.976364
FXN	0.543886	7.38629	3.50734	0.000968288	0.0123932	-0.978459
ANKRD42	1.10236	6.82933	3.50651	0.000970721	0.0124163	-0.980777
SETMAR	0.710513	6.58999	3.50625	0.000971486	0.012418	-0.981503
ARMCX2	0.634887	11.1937	3.50508	0.000974897	0.0124496	-0.98474
ERCC6	0.83241	7.29342	3.50459	0.000976337	0.0124496	-0.986103
C9orf16	0.67514	8.86942	3.50428	0.000977249	0.0124496	-0.986965
FAM114A1	0.711904	8.23469	3.50424	0.000977355	0.0124496	-0.987066
LOC641746	0.632505	9.11426	3.50412	0.000977726	0.0124496	-0.987416
SDC2	0.731421	10.4025	3.50411	0.000977739	0.0124496	-0.987428
COLEC11	0.853215	8.57763	3.50382	0.000978602	0.0124526	-0.988242
NUDT22	0.709249	9.84115	3.502	0.000983962	0.0125127	-0.993286
TK2	0.661164	7.94782	3.50147	0.000985541	0.0125198	-0.994766
HELLS	1.07939	5.73259	3.50139	0.000985788	0.0125198	-0.994997
TNNT1	-1.58372	7.0376	-3.50096	0.000987061	0.0125279	-0.99619
MGC50722	1.99791	6.68574	3.49875	0.000993626	0.0126025	-1.00231
FKBP2	0.594597	15.0878	3.49855	0.00099421	0.0126025	-1.00285
FAM81A	1.22617	5.43665	3.49832	0.0009949	0.0126031	-1.00349
ZNF771	0.681676	8.02639	3.49787	0.000996261	0.0126123	-1.00475
PRPS2	0.884159	7.65175	3.49702	0.000998817	0.0126365	-1.00712
hCG_20426	0.884837	10.1151	3.49628	0.00100102	0.0126495	-1.00915
SCO1	0.653569	10.1523	3.49625	0.00100112	0.0126495	-1.00925
PSMG3	0.644665	10.4794	3.49582	0.00100241	0.0126577	-1.01044
DGKA	0.889584	7.37217	3.49547	0.00100348	0.012663	-1.01142
GSC	1.01928	4.90094	3.49481	0.00100545	0.0126798	-1.01323
MMP16	0.838774	4.35898	3.49352	0.00100936	0.0127175	-1.01681
C14orf133	0.596803	10.0502	3.49319	0.00101037	0.0127175	-1.01774
KIF24	1.40766	4.93951	3.49203	0.0010139	0.0127538	-1.02095
LOC653390	1.04116	6.72695	3.49153	0.00101542	0.0127631	-1.02234
LOC100134167	0.556862	11.2088	3.49119	0.00101644	0.0127631	-1.02327
WARS2	0.638123	7.90711	3.49096	0.00101715	0.0127631	-1.02391
HEBP2	0.661347	12.7291	3.49093	0.00101722	0.0127631	-1.02398
IQCC	0.991488	6.589	3.49035	0.001019	0.0127701	-1.02558
MMD	0.78857	10.4207	3.49033	0.00101908	0.0127701	-1.02566
C9orf109	1.03154	6.22671	3.48956	0.00102144	0.0127917	-1.0278
PBK	1.35417	6.19096	3.48871	0.00102403	0.0128148	-1.03013
GPR115	0.975676	3.81231	3.48853	0.00102459	0.0128148	-1.03063
CCDC11	2.21945	6.70577	3.48772	0.00102707	0.0128343	-1.03287
WDR63	1.75027	8.22504	3.4876	0.00102745	0.0128343	-1.03321
LINGO1	0.741613	8.13414	3.48729	0.00102842	0.0128383	-1.03408
LPPR4	1.2676	8.24423	3.48522	0.00103482	0.0129101	-1.03981
SEC61G	0.523146	9.96719	3.48441	0.00103734	0.0129252	-1.04205
LCN6	1.27644	5.96332	3.48359	0.00103987	0.0129474	-1.0443
MPHOSPH9	1.06465	6.02482	3.48342	0.00104043	0.0129474	-1.04479
PGPEP1	0.615606	7.89047	3.48317	0.00104119	0.0129487	-1.04547
SLC22A16	0.939844	4.20499	3.48282	0.0010423	0.0129543	-1.04645
TMCO7	0.735908	6.85314	3.47994	0.00105134	0.0130584	-1.05442
TRAM2	0.541689	8.33275	3.47926	0.00105346	0.0130766	-1.05628
CNRIP1	0.68292	10.1252	3.47701	0.0010606	0.0131568	-1.06251
PLAC4	1.00828	6.29163	3.47673	0.0010615	0.0131598	-1.06329
GLRX	0.740117	12.8992	3.47593	0.00106403	0.0131829	-1.06549
PFKM	0.549915	11.9207	3.47517	0.00106645	0.0132019	-1.06758
ENHO	-0.665979	6.80417	-3.47503	0.0010669	0.0132019	-1.06797
VILL	0.827758	10.067	3.47407	0.00106999	0.0132319	-1.07064
NR2F2	0.766938	12.6753	3.47352	0.00107173	0.0132451	-1.07214
MUC16	2.04406	6.10219	3.47255	0.00107486	0.0132755	-1.07483
CLMN	0.902935	9.07698	3.47223	0.0010759	0.0132799	-1.07572
AP2B1	0.610449	9.4503	3.47162	0.00107784	0.0132911	-1.07739
TOP3A	0.599573	7.95174	3.47138	0.00107864	0.0132911	-1.07807
FUT8	0.859073	9.87776	3.47125	0.00107905	0.0132911	-1.07842
POLR3D	0.621787	9.46279	3.47111	0.0010795	0.0132911	-1.0788
PGAM1	0.657781	12.5119	3.47088	0.00108026	0.0132922	-1.07945
PLA2G4A	0.924049	8.58148	3.47054	0.00108136	0.0132936	-1.08039
tcag7.1196	0.979287	7.5312	3.47002	0.00108303	0.0132936	-1.08182
MKKS	0.641883	9.23472	3.46996	0.00108321	0.0132936	-1.08197
EEF2K	0.534882	7.27618	3.46989	0.00108346	0.0132936	-1.08218
TSPAN5	0.581858	9.49676	3.46965	0.00108424	0.0132936	-1.08284
IGBP1	0.718704	10.2658	3.4696	0.00108441	0.0132936	-1.08299
LACE1	0.659776	7.75402	3.46924	0.00108555	0.0132994	-1.08396
AFARP1	0.628401	7.99877	3.46844	0.00108817	0.0133155	-1.08618
CLDN18	-1.75565	9.16796	-3.46842	0.00108822	0.0133155	-1.08623
PARD6B	-1.21281	8.09114	-3.4672	0.00109222	0.0133562	-1.08961
BMP2	-0.994502	8.70402	-3.46508	0.00109917	0.0134328	-1.09546
C10orf58	0.796045	11.3662	3.46477	0.00110019	0.013437	-1.09632
NCBP1	0.650785	8.91144	3.4645	0.00110108	0.0134395	-1.09706
HS3ST1	1.05605	9.56623	3.46314	0.00110556	0.0134859	-1.1008
ZNF217	0.715009	10.7383	3.46253	0.00110757	0.0135021	-1.10248
PPFIA2	1.06519	5.48893	3.46167	0.00111041	0.0135147	-1.10484
CDK4	0.721335	11.7429	3.46163	0.00111054	0.0135147	-1.10495
PNMA3	0.737261	7.1331	3.4616	0.00111065	0.0135147	-1.10504
GAL3ST4	0.741023	6.54	3.46139	0.00111134	0.0135147	-1.10561
MAGEL2	0.803362	6.56864	3.46114	0.00111217	0.0135165	-1.1063
RABEPK	0.590656	11.1096	3.45725	0.00112519	0.0136663	-1.11704
ST14	0.86924	11.6377	3.45641	0.00112803	0.0136878	-1.11936
LAMP3	-1.35367	13.7836	-3.45631	0.00112835	0.0136878	-1.11962
CACNB3	0.690241	9.0677	3.45523	0.001132	0.0137183	-1.1226
PTGER3	0.844245	3.71032	3.4551	0.00113244	0.0137183	-1.12296
RTEL1	0.575822	10.0316	3.45495	0.00113294	0.0137183	-1.12337
ARMC10	0.520876	9.26539	3.45395	0.00113634	0.013751	-1.12613
ANKFN1	1.49319	5.78697	3.45327	0.00113864	0.0137703	-1.12799
PCNA	0.696138	10.2138	3.45098	0.00114645	0.0138563	-1.13429
CBLC	1.31538	5.38424	3.44843	0.0011552	0.0139509	-1.1413
LRP1	0.907879	9.91503	3.44815	0.00115619	0.0139509	-1.14209
RABL5	0.734364	10.1091	3.44809	0.0011564	0.0139509	-1.14226
EBF4	0.641425	12.136	3.44732	0.00115903	0.0139742	-1.14435
C19orf12	0.531954	9.45598	3.44676	0.00116099	0.0139892	-1.14591
FAM86C	0.738038	6.71893	3.44598	0.0011637	0.0140021	-1.14805
COX15	0.665545	8.14887	3.44571	0.00116462	0.0140021	-1.14878
CD99	0.647118	13.2368	3.44564	0.00116488	0.0140021	-1.14899
EFS	0.589081	11.6915	3.44554	0.00116519	0.0140021	-1.14924
CD79B	1.23129	7.38065	3.44543	0.0011656	0.0140021	-1.14956
EIF4B	0.699352	9.54749	3.44491	0.00116741	0.0140073	-1.151
ADAMTSL1	0.569328	5.62001	3.4449	0.00116745	0.0140073	-1.15102
C22orf40	0.590114	9.48122	3.4436	0.00117196	0.0140528	-1.15457
FREM1	0.87381	7.86834	3.44302	0.00117402	0.014069	-1.15619
MAPK4	-1.02308	7.73115	-3.44249	0.00117586	0.0140825	-1.15764
CCDC137	0.630167	9.7661	3.44221	0.00117684	0.0140857	-1.15841
CXorf22	1.60387	3.80068	3.44188	0.001178	0.014087	-1.15932
TUBGCP4	0.626531	7.10746	3.44177	0.00117838	0.014087	-1.15961
LOC391132	0.745241	10.2593	3.43838	0.00119034	0.0142214	-1.16892
WDR35	0.98487	6.49818	3.43784	0.00119226	0.0142357	-1.1704
SRD5A2	2.08035	6.89153	3.43724	0.00119441	0.0142366	-1.17206
IGHV1-69	1.99597	9.28332	3.43703	0.00119513	0.0142366	-1.17262
RRBP1	0.709627	11.9783	3.43693	0.00119549	0.0142366	-1.17289
C17orf79	0.566152	13.1628	3.43693	0.00119551	0.0142366	-1.17291
TREM2	1.02664	10.0326	3.43681	0.00119594	0.0142366	-1.17324
C6orf206	1.09819	6.94191	3.43653	0.00119694	0.01424	-1.17402
LOC283412	0.6659	14.0595	3.43474	0.00120331	0.0143071	-1.1789
TNFAIP8L1	1.03114	8.58792	3.43434	0.00120476	0.0143157	-1.18001
LOC729259	0.682957	13.4497	3.43412	0.00120555	0.0143165	-1.18061
GNB5	0.852465	5.42938	3.43373	0.00120693	0.0143221	-1.18167
DSC3	1.13585	3.54236	3.43359	0.00120747	0.0143221	-1.18208
TMEM208	0.521559	12.4009	3.43312	0.00120914	0.0143333	-1.18336
ZFHX4	0.796052	4.71943	3.43198	0.00121324	0.0143621	-1.18647
SEC23A	0.735618	9.46009	3.43172	0.0012142	0.0143621	-1.18721
TMEM98	0.672111	12.2598	3.4317	0.00121426	0.0143621	-1.18725
WNT10A	1.12805	8.29026	3.43152	0.00121491	0.0143621	-1.18774
PREB	0.734005	11.1489	3.43144	0.00121521	0.0143621	-1.18797
SOBP	0.760719	9.45198	3.43038	0.00121905	0.0143989	-1.19088
LOC652494	2.04219	9.43705	3.42979	0.00122117	0.0144135	-1.19248
B9D1	1.1122	9.24675	3.42964	0.00122174	0.0144135	-1.19291
SYVN1	0.683914	9.72243	3.42876	0.00122492	0.0144424	-1.1953
LOC390282	0.706299	11.3031	3.42799	0.00122775	0.0144671	-1.19743
ZNF786	0.63339	8.76743	3.427	0.00123138	0.0145012	-1.20015
SCNM1	0.552961	10.0298	3.42622	0.00123422	0.0145231	-1.20227
MRPL18	0.53705	12.7449	3.42609	0.00123471	0.0145231	-1.20263
TMEM184A	0.840955	8.69183	3.42369	0.00124356	0.0146061	-1.20921
ANGPTL7	-1.57138	5.5775	-3.42364	0.00124374	0.0146061	-1.20935
DNAL1	0.802429	7.57285	3.42357	0.00124399	0.0146061	-1.20953
C1orf135	0.860008	4.71247	3.42142	0.00125198	0.0146843	-1.21543
MRPS10	0.609636	8.70276	3.42137	0.00125214	0.0146843	-1.21554
LOH3CR2A	-1.23827	8.53567	-3.421	0.00125354	0.0146921	-1.21658
C2orf27	0.514044	5.62908	3.42044	0.00125563	0.0146967	-1.21811
HOXB6	0.774176	8.95879	3.4203	0.00125613	0.0146967	-1.21847
CREB3L4	0.757977	11.0237	3.42029	0.00125616	0.0146967	-1.2185
FLJ30594	-0.852112	3.3871	-3.41977	0.00125811	0.014704	-1.21993
C9orf135	1.93356	5.90053	3.41957	0.00125886	0.014704	-1.22047
CLSTN1	0.679228	11.452	3.41953	0.00125902	0.014704	-1.2206
PTPRH	1.06092	5.90367	3.41899	0.00126102	0.0147111	-1.22205
LRRC6	1.31717	7.93819	3.4187	0.00126211	0.0147111	-1.22285
ERN2	1.32643	6.92722	3.4186	0.0012625	0.0147111	-1.22314
SCLY	0.614058	8.91108	3.41857	0.00126261	0.0147111	-1.22322
CD33	0.747035	9.84328	3.41836	0.00126339	0.0147115	-1.22379
BPIL1	0.780591	5.40365	3.41691	0.00126886	0.0147665	-1.22776
PNLDC1	1.42087	4.28384	3.41662	0.00126993	0.0147694	-1.22854
C1orf50	0.50791	10.7798	3.41644	0.00127061	0.0147694	-1.22903
PVRL1	0.85171	8.06671	3.41619	0.00127157	0.0147709	-1.22973
LOC122589	0.911843	13.1508	3.41591	0.00127261	0.0147709	-1.23048
GLT25D1	0.712709	10.255	3.41572	0.00127335	0.0147709	-1.23102
CEACAM20	0.930496	5.65524	3.41562	0.00127373	0.0147709	-1.23129
ZNF385A	0.686478	10.8842	3.41507	0.0012758	0.0147799	-1.23278
NDUFV3	0.604826	10.6384	3.41502	0.001276	0.0147799	-1.23293
AGPAT5	0.82396	8.23581	3.4145	0.00127798	0.0147941	-1.23435
DRD5	0.84651	3.47072	3.41388	0.00128031	0.0147991	-1.23603
TSPAN19	2.58932	6.53887	3.41384	0.00128048	0.0147991	-1.23616
AP3S1	0.572813	12.4856	3.41355	0.00128158	0.0147991	-1.23694
LMOD1	0.879091	10.9798	3.41347	0.00128189	0.0147991	-1.23717
C2orf44	0.754335	6.94103	3.4134	0.00128216	0.0147991	-1.23736
ODAM	-1.45325	6.51578	-3.41292	0.00128397	0.0148114	-1.23866
SPACA3	0.753182	6.09627	3.41237	0.00128609	0.0148272	-1.24018
RUVBL1	0.799983	7.3825	3.41212	0.00128703	0.0148294	-1.24086
GGN	0.573595	6.68515	3.41179	0.00128829	0.0148353	-1.24176
KIF2A	0.927414	9.74905	3.41144	0.00128963	0.014842	-1.24271
ZNF552	0.722442	6.27388	3.41105	0.00129114	0.014844	-1.24379
RGS17	1.17816	3.79241	3.41095	0.00129149	0.014844	-1.24404
SERF2	0.527269	13.6673	3.41081	0.00129206	0.014844	-1.24444
SPATA20	0.73316	10.0847	3.40992	0.00129544	0.0148654	-1.24685
CORT	0.737935	8.0187	3.40974	0.00129613	0.0148654	-1.24734
CHST9	2.27161	5.69725	3.40973	0.00129618	0.0148654	-1.24737
KLHDC8A	1.26031	4.71014	3.40944	0.0012973	0.0148675	-1.24817
IPO13	0.626074	8.04342	3.40927	0.00129795	0.0148675	-1.24863
LRP3	0.698423	11.0049	3.40894	0.00129921	0.0148675	-1.24953
FAM107A	-1.10466	11.2783	-3.4089	0.00129937	0.0148675	-1.24964
GPX2	1.05819	6.87398	3.40862	0.00130045	0.0148712	-1.25041
LOC151162	0.632381	5.81645	3.40597	0.00131073	0.0149715	-1.25766
MRPL40	0.584754	9.57869	3.40489	0.00131492	0.0150042	-1.26059
FSD1L	0.987218	4.38512	3.40482	0.00131521	0.0150042	-1.26079
SHC1	0.706359	11.2011	3.40465	0.00131588	0.0150042	-1.26126
WDR54	1.07782	10.3542	3.40322	0.00132146	0.0150591	-1.26516
NTAN1	0.598968	10.8238	3.40141	0.00132856	0.0151313	-1.27009
DNAJB11	0.562026	12.1853	3.40109	0.00132982	0.015137	-1.27097
HARBI1	0.682674	7.4738	3.4008	0.00133098	0.0151414	-1.27177
COMMD3	0.595862	12.8209	3.40034	0.00133276	0.0151446	-1.273
UNQ6493	0.748291	5.62656	3.40034	0.00133279	0.0151446	-1.27302
SUPT7L	0.720243	8.09007	3.39972	0.00133525	0.0151637	-1.27471
LY6H	1.26365	5.87096	3.3989	0.0013385	0.0151919	-1.27695
GCLC	0.958158	8.46747	3.39855	0.00133987	0.0151988	-1.27789
MYBL2	1.04297	7.06958	3.39821	0.00134123	0.0152055	-1.27883
FZD3	1.28991	5.58711	3.39765	0.00134346	0.015222	-1.28035
UQCRQ	0.606611	14.4824	3.39745	0.00134425	0.0152222	-1.28089
LY6D	1.31753	7.39454	3.39712	0.00134553	0.015228	-1.28177
IGFBP6	1.14863	11.5877	3.39668	0.00134731	0.0152395	-1.28299
C17orf45	0.639948	12.0447	3.39648	0.00134809	0.0152395	-1.28352
RPL29	0.63747	13.835	3.39522	0.00135313	0.0152877	-1.28696
DNAH3	1.43588	5.4901	3.39503	0.0013539	0.0152877	-1.28748
TRIAP1	0.600538	9.70088	3.39451	0.00135601	0.0153027	-1.28891
FMOD	0.642218	13.9534	3.39333	0.00136074	0.0153442	-1.29211
CCHCR1	0.642458	9.99887	3.39321	0.00136124	0.0153442	-1.29245
MC1R	0.773349	8.72892	3.39297	0.00136217	0.015346	-1.29308
C19orf28	0.630191	10.9914	3.39263	0.00136357	0.0153481	-1.29403
DPAGT1	0.691029	9.1782	3.39254	0.00136392	0.0153481	-1.29426
MPPED2	0.81847	4.35583	3.39105	0.00136994	0.0154072	-1.29832
IKZF2	0.77395	6.74308	3.39079	0.001371	0.0154103	-1.29903
TCTEX1D2	1.01896	9.43067	3.3893	0.00137706	0.0154693	-1.30308
LMO7	-0.981893	11.4157	-3.38911	0.00137782	0.0154693	-1.30359
AKAP2	-0.850074	9.49468	-3.38858	0.00138	0.015485	-1.30505
SMARCD3	0.500744	13.3549	3.38747	0.00138454	0.0155271	-1.30807
TRAF5	0.901529	10.208	3.3869	0.00138685	0.0155437	-1.3096
PLD5	0.778199	3.28791	3.38672	0.00138759	0.0155437	-1.31009
C9orf116	1.55593	10.3312	3.38633	0.00138923	0.0155532	-1.31118
OLFM1	0.765295	7.16106	3.38577	0.0013915	0.0155698	-1.31268
NKAIN4	0.95218	4.00479	3.38493	0.00139497	0.0155955	-1.31497
IL2RA	1.26131	6.08585	3.38466	0.00139607	0.0155955	-1.3157
C7orf10	0.900058	5.88044	3.38464	0.00139616	0.0155955	-1.31576
CCDC24	0.95869	9.06781	3.38301	0.00140291	0.015662	-1.3202
TUBA8	0.651549	8.8342	3.38276	0.00140393	0.0156646	-1.32087
SLC6A4	-2.46818	9.31895	-3.38252	0.00140492	0.0156667	-1.32151
CYP2A13	1.30129	6.79821	3.38222	0.00140618	0.0156719	-1.32233
BHLHE41	0.816701	10.2699	3.38166	0.00140852	0.0156892	-1.32387
JTB	0.585402	13.6678	3.38044	0.0014136	0.0157369	-1.32718
UBE2CBP	0.992212	7.27808	3.38012	0.00141495	0.015743	-1.32805
ELA2	1.11078	6.61546	3.37983	0.00141617	0.0157477	-1.32885
FBLN7	0.803778	7.31315	3.37771	0.00142504	0.0158375	-1.33459
RAB3B	0.780138	3.8147	3.37724	0.00142704	0.0158507	-1.33588
PLXDC2	0.728672	9.53019	3.37646	0.0014303	0.015878	-1.33798
ZNF79	0.717047	7.24238	3.37616	0.00143157	0.0158832	-1.33879
SERPINB5	1.14967	3.64216	3.37553	0.00143423	0.0158895	-1.3405
WNT7A	-1.0306	6.32219	-3.37553	0.00143427	0.0158895	-1.34053
LOC400236	0.651917	8.55477	3.37546	0.00143456	0.0158895	-1.34071
HM13	0.709557	9.23565	3.37519	0.00143567	0.015893	-1.34142
TRIM29	1.66628	7.30676	3.37463	0.00143807	0.0159085	-1.34296
ABCA12	1.08481	3.33023	3.37448	0.00143869	0.0159085	-1.34335
PPID	0.709487	8.48174	3.37426	0.00143965	0.0159103	-1.34397
SGCB	0.595377	9.15657	3.37365	0.00144225	0.0159301	-1.34563
SLC38A11	1.2178	4.43756	3.37269	0.00144632	0.0159661	-1.34822
SLC44A4	1.54438	9.39723	3.37221	0.00144839	0.0159691	-1.34953
KCNAB2	0.593943	8.54297	3.37216	0.00144857	0.0159691	-1.34965
LAMA1	0.674197	4.6262	3.37206	0.00144902	0.0159691	-1.34993
CCR2	1.17529	7.23979	3.37105	0.00145332	0.0160001	-1.35266
CXCL13	2.40296	6.80931	3.37079	0.00145447	0.0160001	-1.35339
DSG3	1.47041	3.72064	3.37068	0.00145493	0.0160001	-1.35368
SLC35C1	0.705282	10.652	3.37065	0.00145507	0.0160001	-1.35377
HIST1H2BI	0.748891	9.48289	3.36919	0.00146131	0.0160598	-1.3577
CCDC109B	0.675975	9.52492	3.36877	0.00146314	0.016062	-1.35885
HIST1H2AD	0.949123	11.5033	3.36718	0.00147003	0.0161249	-1.36317
C1RL	0.773458	8.69206	3.36707	0.00147051	0.0161249	-1.36347
NLE1	0.592444	9.65563	3.36685	0.00147144	0.0161262	-1.36405
PPIL1	0.602919	10.5769	3.3651	0.00147904	0.0161916	-1.36879
FAM86B2	0.675248	8.60504	3.36428	0.00148265	0.0162221	-1.37103
TTLL12	0.727636	10.2641	3.36221	0.00149169	0.016312	-1.37662
GLRX2	0.619399	8.55292	3.36086	0.00149765	0.0163681	-1.38028
AKR1B1	0.716951	12.1104	3.36041	0.00149965	0.0163808	-1.38151
PDE2A	0.84581	11.0903	3.35889	0.00150635	0.016445	-1.38561
KLHL34	0.593172	5.08054	3.35849	0.00150815	0.0164555	-1.38671
DMGDH	1.20502	4.83987	3.35814	0.00150969	0.0164632	-1.38764
INTS10	0.660176	12.7402	3.35763	0.00151195	0.0164788	-1.38902
MGC16075	0.820903	3.95844	3.35705	0.00151456	0.0164963	-1.3906
KIR2DS4	-0.909574	4.63563	-3.3569	0.00151523	0.0164963	-1.39101
TMEM86A	0.792785	6.29916	3.35651	0.00151694	0.0165058	-1.39204
C1QTNF3	0.895959	5.88796	3.35619	0.00151839	0.0165125	-1.39292
GALNTL4	-0.663704	10.2947	-3.35591	0.00151965	0.0165171	-1.39368
TM9SF1	0.670699	11.5914	3.3535	0.00153046	0.0166255	-1.4002
SEPHS1	0.58475	8.88971	3.35315	0.00153203	0.0166333	-1.40114
RFPL1S	0.634882	3.53673	3.35285	0.00153339	0.0166389	-1.40196
hCG_19809	0.615051	12.3362	3.35257	0.00153466	0.0166436	-1.40272
PMEPA1	0.527074	12.0875	3.35123	0.0015407	0.0166962	-1.40633
MUSTN1	0.83859	9.72318	3.35112	0.0015412	0.0166962	-1.40662
CNNM2	0.675719	4.70892	3.35057	0.00154368	0.0167139	-1.40811
GLUL	0.712994	12.8161	3.34944	0.00154885	0.0167607	-1.41118
DIP2C	0.681418	8.72282	3.34824	0.0015543	0.0168104	-1.4144
HIST2H2AB	0.688663	7.25737	3.34789	0.00155592	0.0168182	-1.41536
C9orf114	0.742835	8.1232	3.34755	0.00155749	0.0168182	-1.41629
UNC119B	0.875657	10.4757	3.34709	0.00155959	0.0168182	-1.41753
C6orf120	0.594602	8.63492	3.34698	0.00156009	0.0168182	-1.41782
CLDN8	1.79614	4.44572	3.34686	0.00156064	0.0168182	-1.41814
TRADD	0.583559	13.6053	3.34683	0.00156075	0.0168182	-1.41821
MEOX1	1.58931	6.05873	3.34679	0.00156098	0.0168182	-1.41834
LRP8	0.84731	6.59475	3.34641	0.00156268	0.0168274	-1.41934
ZNF154	0.794906	6.21384	3.34552	0.0015668	0.0168626	-1.42176
C9orf9	1.14294	10.4852	3.3452	0.00156828	0.0168693	-1.42263
NTF3	0.769716	7.85211	3.34324	0.00157735	0.0169575	-1.42792
SPINK1	1.62457	8.04551	3.3429	0.0015789	0.016965	-1.42883
C11orf60	0.825765	9.8647	3.34248	0.00158085	0.0169741	-1.42996
C19orf50	0.566208	12.1343	3.34235	0.00158146	0.0169741	-1.43032
SLC38A7	0.789174	7.15052	3.34202	0.00158297	0.016981	-1.43119
ROBLD3	0.526845	12.2067	3.34145	0.00158565	0.0170006	-1.43275
STXBP4	0.996859	7.75456	3.34099	0.00158776	0.017014	-1.43397
LOC646446	0.841211	3.50273	3.33958	0.00159435	0.0170712	-1.43777
GSTA3	1.98912	7.48309	3.33948	0.00159484	0.0170712	-1.43805
SLC29A4	0.660568	5.81948	3.33883	0.00159786	0.0170824	-1.43979
WNT10B	0.878424	6.0449	3.33854	0.00159925	0.0170824	-1.44059
SPEG	0.846788	12.4584	3.33848	0.00159953	0.0170824	-1.44075
C10orf57	0.822236	9.02926	3.33846	0.00159962	0.0170824	-1.4408
PKIB	1.52906	6.75826	3.33834	0.00160021	0.0170824	-1.44114
FAM162A	0.578477	12.063	3.33743	0.00160444	0.0171092	-1.44357
FAM109B	0.658115	9.08973	3.33687	0.0016071	0.0171244	-1.44509
NME4	0.70332	9.91849	3.33676	0.0016076	0.0171244	-1.44538
R3HDM1	0.868382	8.26756	3.33555	0.00161336	0.0171698	-1.44866
MTHFD1L	0.684882	8.15201	3.33517	0.00161515	0.0171698	-1.44968
AQP6	0.881143	3.30964	3.33515	0.00161521	0.0171698	-1.44971
ARHGAP10	0.641325	9.52244	3.33513	0.00161535	0.0171698	-1.44979
C20orf26	1.89102	8.07403	3.33444	0.00161858	0.0171949	-1.45163
C6orf192	0.769929	11.4785	3.33366	0.00162231	0.0172253	-1.45374
MYOF	0.573991	10.8837	3.33289	0.00162599	0.0172551	-1.45582
ISOC2	0.702213	11.1087	3.33214	0.00162957	0.0172838	-1.45784
PNCK	0.781606	3.28062	3.33193	0.00163055	0.0172848	-1.45839
BMF	0.96176	9.79438	3.33139	0.00163315	0.0173	-1.45986
MUC20	1.11032	10.2469	3.33127	0.00163373	0.0173	-1.46018
BOLA3	0.588183	9.96351	3.33075	0.0016362	0.0173169	-1.46157
PDCD2	0.558874	9.19438	3.32995	0.00164007	0.0173486	-1.46374
MAT1A	1.32098	7.67558	3.32974	0.00164108	0.01735	-1.4643
CACNA1G	0.658756	6.21326	3.32943	0.00164254	0.0173561	-1.46512
WIPF1	0.766297	8.87408	3.32902	0.00164452	0.0173645	-1.46622
F5	0.930658	7.91033	3.3289	0.00164509	0.0173645	-1.46654
CAPN6	1.22898	6.60988	3.32832	0.0016479	0.0173849	-1.46811
ESPNL	1.14733	8.44606	3.32798	0.00164955	0.017386	-1.46903
SNAI2	0.731729	7.35335	3.32793	0.00164977	0.017386	-1.46915
HYDIN	1.23805	5.14543	3.32723	0.0016532	0.0173991	-1.47106
ANKZF1	0.897963	9.22562	3.32715	0.00165358	0.0173991	-1.47127
PABPC4	0.864853	9.05353	3.32713	0.00165366	0.0173991	-1.47132
MB	1.81208	5.95793	3.32636	0.00165741	0.0174143	-1.47339
GLG1	0.574401	12.3477	3.32615	0.00165841	0.0174143	-1.47395
NEURL2	1.07802	7.76983	3.32605	0.00165891	0.0174143	-1.47422
SLC27A5	0.52179	10.4009	3.326	0.00165916	0.0174143	-1.47436
PDGFD	1.29879	6.13953	3.32583	0.00165997	0.0174143	-1.47481
CHPF	0.834676	7.91815	3.32575	0.00166039	0.0174143	-1.47504
AMOTL1	-0.667251	6.88032	-3.32507	0.00166369	0.0174396	-1.47686
LOC100129754	0.788145	3.72202	3.3248	0.00166501	0.0174442	-1.47759
KLK13	1.18059	4.28981	3.32268	0.00167538	0.0175435	-1.48329
CSGLCA-T	0.693757	11.9842	3.32189	0.00167924	0.0175731	-1.48541
hCG_1981531	1.19722	4.56709	3.32174	0.00167999	0.0175731	-1.48581
C8orf51	1.07269	3.98344	3.32149	0.00168124	0.0175769	-1.4865
IFNE	1.24222	3.43108	3.31964	0.00169033	0.0176593	-1.49145
LTF	2.15428	10.0317	3.31953	0.0016909	0.0176593	-1.49176
SCN1B	0.744487	5.12002	3.31868	0.00169512	0.0176939	-1.49404
AP2A1	0.740221	7.39262	3.31809	0.00169801	0.0177148	-1.49561
EPB41L5	-0.865631	6.2315	-3.31754	0.00170077	0.0177341	-1.4971
SLC7A6OS	0.509704	9.31503	3.31687	0.00170412	0.0177597	-1.49891
RHEBL1	0.784166	6.94239	3.31665	0.00170521	0.0177617	-1.49949
RFC4	0.68976	9.61236	3.31624	0.00170727	0.0177731	-1.5006
TMEM90A	-1.03796	5.73365	-3.31607	0.0017081	0.0177731	-1.50105
SYK	0.701741	10.175	3.31452	0.00171588	0.0178325	-1.50521
MIPEP	0.784079	8.47699	3.31447	0.00171611	0.0178325	-1.50534
ACHE	1.08428	7.7036	3.31421	0.0017174	0.0178325	-1.50603
RAB31	0.66446	12.5503	3.31421	0.00171743	0.0178325	-1.50604
CDC42EP3	0.653358	9.89436	3.31395	0.00171874	0.0178367	-1.50674
AHSA1	0.686812	11.8893	3.31335	0.00172176	0.0178587	-1.50835
GJB5	1.49908	4.90717	3.30861	0.00174579	0.0180985	-1.52107
TSNAXIP1	1.55041	7.80111	3.30733	0.0017523	0.0181564	-1.52449
LAG3	0.876437	9.70245	3.30683	0.00175487	0.0181735	-1.52583
UBXN10	1.46599	7.86622	3.30548	0.0017618	0.0182357	-1.52945
NBL1	0.738444	11.6241	3.30501	0.0017642	0.018251	-1.5307
ADORA2B	0.770435	8.48318	3.30412	0.00176879	0.0182859	-1.53308
TPP1	0.743245	9.42284	3.30391	0.00176991	0.0182859	-1.53366
TPD52L2	0.623301	8.49731	3.30344	0.00177235	0.018297	-1.53492
SH3GL3	-1.03827	7.56285	-3.30306	0.00177428	0.0183074	-1.53593
SFXN4	0.581407	9.0763	3.30279	0.00177572	0.0183126	-1.53667
RHBDD3	0.630219	10.0489	3.30217	0.0017789	0.0183358	-1.53831
TCP10L	0.698941	8.0153	3.30154	0.0017822	0.0183512	-1.54001
MRGPRF	0.704063	10.5972	3.30153	0.00178225	0.0183512	-1.54003
ZNF688	0.575868	11.3292	3.30109	0.00178455	0.0183653	-1.54122
C9orf61	-1.122	9.21081	-3.30018	0.00178927	0.0184043	-1.54364
UQCR	0.512003	11.2652	3.29944	0.00179316	0.0184348	-1.54563
GTPBP8	0.646953	10.4461	3.29883	0.00179634	0.0184578	-1.54726
MYCN	0.694741	5.4192	3.29831	0.00179905	0.018476	-1.54864
MAGEE2	0.689852	4.55654	3.29789	0.00180126	0.0184872	-1.54977
TRUB2	0.607765	9.101	3.29775	0.00180201	0.0184872	-1.55015
RXFP1	-1.22137	4.63072	-3.29676	0.00180721	0.0185298	-1.55279
BBOX1	1.53614	5.2121	3.29647	0.00180876	0.0185298	-1.55358
PLXNB2	0.709606	13.6576	3.29643	0.00180898	0.0185298	-1.55369
COL12A1	0.836937	9.50921	3.29584	0.00181207	0.0185518	-1.55525
LOC100129553	0.82798	11.2853	3.29558	0.00181343	0.0185561	-1.55594
CLTC	0.645005	14.1486	3.29471	0.00181808	0.0185941	-1.55829
GBAP	0.673171	8.81727	3.29401	0.00182175	0.018622	-1.56014
PPP1R3C	1.13456	10.553	3.29373	0.00182326	0.0186222	-1.5609
PPP4R4	-0.791151	3.98674	-3.29365	0.00182365	0.0186222	-1.5611
IFI27L2	0.622693	12.9577	3.29337	0.00182518	0.0186282	-1.56187
SLC2A5	0.898391	6.74266	3.29236	0.00183054	0.0186732	-1.56455
CTNS	0.612926	9.92647	3.2919	0.001833	0.0186887	-1.56579
TTC26	1.17456	5.41348	3.29133	0.00183606	0.0187024	-1.56731
LOC400299	0.698563	10.1493	3.2913	0.00183624	0.0187024	-1.5674
MRPS14	0.502843	10.0801	3.29082	0.00183876	0.0187098	-1.56866
PIK3R2	0.844859	6.19746	3.29081	0.00183886	0.0187098	-1.56871
MYOZ2	0.648916	3.45984	3.29055	0.00184026	0.0187107	-1.56941
BBS9	0.624345	6.64968	3.29042	0.00184092	0.0187107	-1.56974
KIAA0100	0.642038	12.8557	3.29016	0.00184231	0.0187107	-1.57043
CXorf41	2.35901	5.82087	3.28993	0.00184357	0.0187107	-1.57106
CEP76	0.708296	6.97907	3.28986	0.00184392	0.0187107	-1.57123
FANCA	0.63588	7.3815	3.28973	0.00184463	0.0187107	-1.57159
GALNT14	0.9346	9.13105	3.28918	0.00184759	0.018731	-1.57305
VWA5A	0.768158	8.29636	3.28877	0.00184978	0.0187436	-1.57414
ZFYVE19	0.531132	11.0513	3.28819	0.00185292	0.0187593	-1.5757
CNIH	0.664591	11.0128	3.28813	0.00185323	0.0187593	-1.57585
FYCO1	0.62093	10.8867	3.2879	0.0018545	0.0187626	-1.57648
TMEM183B	0.539762	10.9662	3.28741	0.00185717	0.0187799	-1.57779
BAG2	0.785042	9.43166	3.28702	0.00185928	0.0187916	-1.57884
KIAA1797	0.648808	9.29072	3.28561	0.00186692	0.0188592	-1.5826
DPF3	0.747321	6.35335	3.28473	0.00187169	0.0188977	-1.58493
ZNF18	0.617743	9.80277	3.28442	0.00187337	0.0189031	-1.58576
PTK7	0.711946	10.3608	3.28428	0.00187413	0.0189031	-1.58613
MRPS34	0.538193	13.5862	3.28406	0.00187532	0.0189055	-1.58671
CIAO1	0.523758	10.9927	3.28349	0.00187847	0.0189266	-1.58825
RPS5	0.735995	13.4855	3.28333	0.00187934	0.0189266	-1.58867
VIT	1.38457	6.56571	3.28261	0.00188325	0.0189424	-1.59058
LMNB2	0.764608	7.87974	3.2825	0.00188388	0.0189424	-1.59089
IQCG	1.31361	7.5044	3.28233	0.0018848	0.0189424	-1.59133
GEM	0.990801	11.1419	3.28222	0.00188544	0.0189424	-1.59165
RPP25	0.686432	9.42834	3.28217	0.0018857	0.0189424	-1.59177
HSD11B1L	0.70212	8.59016	3.28194	0.00188698	0.0189456	-1.59239
PPP2R2B	0.735835	8.65278	3.28159	0.0018889	0.0189493	-1.59333
PCSK1N	1.10962	8.76431	3.2814	0.00188989	0.0189493	-1.59381
THOC3	0.660378	11.0809	3.28111	0.00189153	0.0189515	-1.5946
DUXAP10	1.00815	3.90177	3.28087	0.00189285	0.0189515	-1.59524
QPRT	0.673143	10.6758	3.28078	0.00189332	0.0189515	-1.59547
ADCY2	0.706703	4.21792	3.27928	0.00190159	0.0190246	-1.59946
SMARCAL1	0.625586	8.92562	3.27823	0.00190741	0.0190677	-1.60226
KCNN3	0.99008	7.36642	3.27816	0.00190783	0.0190677	-1.60247
CAMK1D	0.637657	9.69897	3.27679	0.00191545	0.0191342	-1.60612
CSTF2	0.590513	9.69216	3.27596	0.00192005	0.0191705	-1.60832
DSCR6	-0.919524	6.42536	-3.27528	0.00192386	0.0191987	-1.61013
RAB4A	0.647649	9.60824	3.27457	0.00192783	0.0192236	-1.61202
COPZ2	0.639274	10.1307	3.27449	0.0019283	0.0192236	-1.61224
KIAA0586	0.73237	8.11472	3.2738	0.00193213	0.0192468	-1.61406
NUDT4	0.72296	9.11572	3.27373	0.00193257	0.0192468	-1.61428
BLM	0.837806	7.53042	3.27337	0.00193455	0.0192567	-1.61521
SETD7	0.67507	6.64705	3.27253	0.00193931	0.0192945	-1.61747
KCTD17	0.667677	8.01265	3.27224	0.00194093	0.0193008	-1.61823
VPS37D	0.677188	7.15772	3.27167	0.00194416	0.0193232	-1.61975
CYP1B1	1.09162	11.6323	3.27054	0.00195054	0.0193684	-1.62276
IGHG1	2.41583	11.8023	3.27052	0.00195067	0.0193684	-1.62281
VIPR1	-1.53387	9.81278	-3.27004	0.00195336	0.0193821	-1.62408
TRIM68	0.751911	8.29631	3.26993	0.00195402	0.0193821	-1.62439
RFK	0.702406	8.97139	3.26866	0.0019612	0.0193925	-1.62775
BLNK	1.12259	5.89526	3.26859	0.00196161	0.0193925	-1.62794
NHEDC2	0.635453	6.11263	3.26857	0.00196172	0.0193925	-1.62799
TRIM27	0.660962	10.7856	3.26826	0.00196347	0.0193925	-1.62881
SLC45A1	0.720871	4.72631	3.26822	0.00196375	0.0193925	-1.62894
ETV4	0.802701	5.52525	3.26811	0.00196433	0.0193925	-1.62921
SMPDL3A	0.960142	9.21555	3.26795	0.00196525	0.0193925	-1.62964
TMEM104	0.597661	10.8455	3.26792	0.00196545	0.0193925	-1.62973
SCARA5	0.847106	9.9867	3.26787	0.00196574	0.0193925	-1.62987
LOXL4	0.924947	8.31032	3.26785	0.00196584	0.0193925	-1.62991
DKK3	0.604287	12.7128	3.26785	0.00196586	0.0193925	-1.62992
KREMEN1	0.828903	8.77652	3.26554	0.00197906	0.0195083	-1.63605
UFD1L	0.555276	10.4562	3.26545	0.00197958	0.0195083	-1.63629
NUCB2	0.952769	9.6304	3.26505	0.00198189	0.0195106	-1.63736
WDFY2	0.622695	8.36611	3.26477	0.00198348	0.0195106	-1.6381
ADCY8	-0.959792	3.13799	-3.26476	0.00198358	0.0195106	-1.63814
ABCC2	0.948418	5.14756	3.26472	0.00198376	0.0195106	-1.63823
[truncated: 1,601 more rows]
