# Supplementary material for: SPP1 and MMP1 as key therapeutic targets of Jingfang Granule in idiopathic pulmonary fibrosis: integrated bioinformatics and machine learning analysis
Source: Front Pharmacol. 2026 Jun 10;17:1739181. doi: 10.3389/fphar.2026.1739181 (PMC13291481; doi:10.3389/fphar.2026.1739181)
Supplement: Supplementary file 2 [file Table3.xlsx]

## Sheet: Sheet1
57 common elements in "DEGS", "WGCNA" and "JFG":
CHEK1
MMP9
IL10
MMP1
BIRC5
TOP2A
PTGES
NUF2
CCNA2
CYP1B1
MMP3
PLAU
SPP1
PCOLCE
ADRA2A
TIMP1
CD163
FN1
MCHR1
CA9
CA12
SLC1A3
ADORA3
DNM1
PRSS3
MMP14
TYMS
PGF
MMP7
AKR1B10
BDKRB2
TTR
PLA2G2A
AURKB
MMP13
NEK2
KIF20A
BACE2
FAP
KIF11
HTR2A
GLI1
ABCC8
EPHA3
F13A1
CDC25A
ANPEP
UCHL1
BDKRB1
HSPA1A
MELK
TTK
CDC25C
MMP10
TUBB3
KCNN4
PDE1A
