# Supplementary material for: SPP1 and MMP1 as key therapeutic targets of Jingfang Granule in idiopathic pulmonary fibrosis: integrated bioinformatics and machine learning analysis
Source: Front Pharmacol. 2026 Jun 10;17:1739181. doi: 10.3389/fphar.2026.1739181 (PMC13291481; doi:10.3389/fphar.2026.1739181)
Supplement: Supplementary file 4 [file Table1.xlsx]

## Sheet: darkred（use）
MMP10
KRT6A
SPP1
MMP1
TMPRSS4
PLA2G2A
KRT6C
MMP13
GREM1
IGFL2
TDO2
KRT17P3
KRT17
COL17A1
COL1A1
PCSK1
DPEP1
MMP7
MMP3
COL3A1
KRT6B
WT1
GJB2
CILP
IL13RA2
C13orf33
LOC151438
LUZP2
SCG2
SCRG1
CCL7
COMP
ADAMTS16
GCNT3
COL11A1
SFRP2
POSTN
COL10A1
HTR2A
NELL1
GABBR2
MMP11
TUBB2B
RARRES1
CLEC4G
SNAP25
BAAT
tcag7.977
SPOCK1
TM4SF19
CTSE
KRT14
ASPN
RNASE2
NPTX2
CTHRC1
DIO2
LGI2
AKR1B10
NMU
P4HA3
SERPINA3
LRRC17
CPXM1
ACAN
STEAP1
ODZ4
ABCC8
ZNF385D
CDH3
ESCO2
SLC16A10
MMP9
CGREF1
IGF1
OGDHL
LOC85391
DLGAP5
CXCL14
SPRR1B
PODNL1
CCL18
HS3ST3A1
CA9
BDKRB1
TPO
PAPPA
TTK
CRLF1
CXCL5
hCG_1818231
MFAP5
SLC1A3
hCG_1981531
COL15A1
TTR
RAB42
ACCN2
VWCE
SPRR1A
GAL
CHRDL2
MS4A6E
NGFR
PRSS2
MFAP2
THY1
KIF18B
EDN2
FAP
PPAPDC1A
ISM1
COL5A1
C7
COL22A1
SCG5
STAR
CABYR
NCAPG
ANLN
LRRC4C
CPZ
CYP1B1
IL10
DEFB4
RRM2
CBLN4
THBS2
PCP4
TMEM130
FAM101A
CKAP2L
FNDC1
IER5L
ANPEP
CDKN3
PTGES
MKI67
GPX2
NUF2
DSG3
CEP55
PBK
CST1
HMMR
MND1
GLI1
CCL19
KCNE4
CENPA
WIT1
CCL13
RAB3C
TMEM59L
ELA2
DES
MLF1IP
SH3PXD2B
IGFN1
LAMA2
HAMP
FLJ39609
VCAN
TIMP1
COL7A1
HELLS
DPYS
RNASE3
ANO4
FMO1
COL1A2
MAGED4B
DEPDC1B
CENPM
KRT16
DKFZP586H2123
THBS4
MYBL2
ADORA3
CFB
CD248
SERPINE2
BEAN
IL2RA
CFH
PTPRH
CHEK1
KIF11
ABCG4
LTBP1
TOP2A
COL5A2
FBN1
NEK2
AGT
ANKRD22
CCK
KCNS2
MAP1A
HIST1H1B
ASAM
MELK
CD163
GPX8
C18orf56
HJURP
C15orf48
PDE1A
EXO1
KCNN4
KIF20A
KEL
ALDH1L2
SHCBP1
MCHR1
SERPINB2
NPAS2
GTSE1
LY6D
KIAA1211
DPYSL4
SPC25
ADRA2A
ADAMTS14
ZNF469
REEP2
PRRX2
FGFBP1
CD70
CDH2
C20orf103
ERCC6L
SERPINH1
FLNC
C13orf3
FRMD5
MOXD1
POLQ
LOC392787
CKM
F13A1
PDLIM4
NRXN2
LILRB1
GLDN
CRABP2
DUXAP10
SULF1
BIRC5
LOC647946
GGT5
BACE2
CCDC80
ALDH1A3
LOC284120
DCLK1
MEX3A
BOC
SFRP4
CDC25C
TGFB3
TSHZ2
CEACAM20
GAP43
GLIS1
TUBB3
SLC16A14
PCOLCE
DIO3
LOC729983
F2RL2
COL14A1
LOXL2
TYMS
MTHFD2
CENPE
PI15
MRVI1
TMEM119
MYO7A
SPOCD1
NUSAP1
RAD51AP1
BEND6
AURKB
UBE2C
FJX1
NEURL2
FOXM1
HTRA4
PCBP3
CILP2
GEM
LOX
MXRA5
C9orf109
BAI2
MEST
FN1
ASPHD1
BUB1
KIF15
MMP14
MAD2L1
IGFBP4
PRSS3
ABCC3
BGN
STRA6
SERPINF1
BDKRB2
BHMT2
LOC283143
IGDCC4
ARNTL2
SRrp35
HES2
TPBG
SPATA8
RAMP1
GDF15
MCM10
FAM5C
ITGA7
NPL
CLEC11A
ZMAT3
XPNPEP2
FOXE1
BHLHE22
ITGA11
ASPM
TPX2
GINS2
CDCA5
HSPA1A
NKAIN4
SPTBN5
DOK5
CDCA2
COL12A1
CAMK1G
PSD
FLJ13744
CENPF
DIRAS1
CDC6
FREQ
AK3L1
P2RY6
EPHA3
RAB7B
MAGEL2
DLG2
TNC
C21orf96
CD209
CA12
ANKRD34A
H19
KIF4A
PKP1
KIAA0101
C9orf140
SYT12
C14orf37
C20orf39
SLC16A6
MAP1B
PLXNA4
FAM64A
KIF2C
OLFML2B
HSPA6
HIST1H4J
HIST1H4K
NID2
PKD2L1
GLT8D4
CHST8
FSTL1
IBSP
IGFBP2
TNFSF13B
TNFSF11
CCL21
PHF21B
TMEM49
CD84
BUB1B
PLTP
CCNA2
DFNA5
ZWINT
CERCAM
RAD54L
ADAM23
KIF26B
WNT10B
PSAT1
CDT1
ITPKA
PLAU
ANXA10
KIFC1
UCHL1
ADAD2
SEC14L2
RASL11B
PODN
OSR2
C1orf135
DNM1
SPRR2D
LQK1
C16orf59
SALL4
FKBP10
COL6A2
C9orf110
NPPA
PLOD2
CDC45L
LRRN2
ROR2
CPT1C
SUCNR1
LEPREL2
PGF
GRHL3
ADFP
CYBB
PDGFRL
UBE2T
C4orf48
FBLN2
SRPX
EFNB3
CPXM2
GINS1
FAIM2
PTGFRN
FKBP14
FHL2
ENTPD7
CFHR3
GAS2L3
C1orf211
ECM1
CDC25A
SAMD11
CXCL12
MFI2
CDCA8
RBPMS2
COL8A2
MGC16121
EGFLAM
PYCR1
PFKP
SPARC
PLEK2
CDC2
GPX7
TBC1D16
TROAP
CRYBB1
SRPX2
SMOX
RPL22L1
DNAJC22
ADAM12
PLEKHA4
RCN3
DISC1
hCG_1815504

## Sheet: blue
C20orf114
SERPINB3
SERPINB4
PLUNC
MSMB
KRT5
UGT1A6
GPR87
CHST9
CXCL13
CXorf41
C10orf81
PIP
STOML3
KLK12
KRT15
SAA1
LGALS7
VTCN1
TSPAN19
S100A1L
CXCL6
DYDC2
TEKT1
BTNL3
TNS4
SOX2
PTPRT
SRD5A2
GSTA1
FLJ21511
CEACAM8
S100A2
TTC29
C1orf194
C7orf57
FAM154B
PROM1
GSTA5
C11orf88
SAA4
TMEM146
GPR81
CCDC11
ARMC3
LOC643037
LGALS7B
AGTR2
C20orf85
C8orf47
MS4A8B
FAT2
C9orf24
CCNA1
ATP12A
FLJ23152
C6orf103
EFCAB10
LRRC50
EYA1
C10orf63
DNAI2
C11orf16
SPATA4
C16orf71
C6
GUCY1B2
YSK4
SPATS1
AKAP14
DNAH9
MORN5
CHP2
SCGB2A1
RHOV
GSTA2
EFCAB1
C13orf30
ABCA13
LGSN
C1orf87
CRISP2
CLCA2
SIX1
EFHB
KRT13
SPAG6
NCRNA00166
RSPH1
WDR16
C3orf16
C1orf110
WDR69
FABP6
TRIM29
C4orf22
TEKT2
RSPH10B
LRRC46
AGBL2
CCDC135
ALDH3A1
RTDR1
MB
C17orf72
SPAG17
MMP12
C9orf117
CYP2F1
SYT8
SLC27A2
LOC100131176
C1orf192
CCDC37
CAPSL
FAM183A
FAM183B
C20orf26
FAM166B
IL1RL1
LRRC43
AADAC
FAM92B
TSPAN1
SPATA17
WFDC6
DYNLRB2
C18orf34
MUC16
LTF
STOX1
C1orf173
WBSCR27
NEK10
CAPS
CLDN8
TMEM190
GAS2L2
SERPINI2
LDLRAD1
CYP24A1
CACNG6
C6orf118
ZBBX
LRRIQ1
FRMPD2
C6orf165
ROPN1L
MYCBPAP
MEOX1
LCN2
ST6GALNAC1
LOC100132553
DNER
ZMYND10
CHST6
MEIG1
MGC50722
ROPN1
C9orf135
TIMP4
C1orf168
RGPD1
LRRC48
C2orf73
CYorf15A
CCDC65
RPRM
TTLL10
CCDC103
C2orf77
DLEC1
C21orf129
FAM81B
CNTD1
SPAG8
C15orf26
CP
VAT1L
SERPINA5
MUCL1
CA3
DNAI1
NXF2
CYP2A7
C2orf39
GALNTL2
CKMT1A
C1orf92
ROPN1B
C6orf97
RSHL3
HPR
ITLN1
RIBC2
OSTalpha
B3GNT3
FAM150A
ANKRD45
MUC15
LOC728763
SLN
C22orf15
HSPA4L
C19orf51
BBOX1
CCDC17
KCNH8
LOC200383
CYP2A6
PPBP
CCDC78
ESM1
C20orf201
UNQ9368
CASC1
TTC16
FBXO15
CCNO
KCNRG
CYorf15B
FAM83F
C10orf107
NTS
NXF5
TEKT3
GJB5
CAMP
SLC23A1
AQP5
TXNDC6
TSGA10
KIAA1324
KCNJ16
MDH1B
DNHD2
C21orf121
GSTA3
WDR63
MGC34774
SPEF2
FLJ23834
HSD17B13
FCGBP
PF4
GJB7
USP9Y
SLITRK3
RGS22
SEC14L3
TIMD4
SAA2
KRT23
C11orf70
CCDC81
CNTN3
WDR38
LRRIQ3
GLB1L3
ZSCAN4
NELL2
AK7
CXXC4
UGT2B17
SPEF1
CCDC74B
IVL
FHOD3
TMEM45A
FAM155B
APOD
FAM179A
CLIC6
FCN3
RUNDC3B
DNAH10
LOC100128909
C6orf142
HP
C4orf47
KCNMB2
C11orf66
KATNAL2
SLITRK6
NGEF
SIX4
LOC154822
SPOCK3
C6orf224
PNLDC1
PNMT
C1orf88
IL1A
CCDC151
DDX3Y
PAX9
FLJ37644
CCDC19
FLJ43080
LOC389023
CDH10
AZGP1
TSNAXIP1
FGF14
FOXN4
KIF6
AGRP
CCDC113
C9orf116
PRR15
FAM83D
TTLL6
MYOC
DNAH3
C6orf91
MORN3
CCDC153
TRIM58
TMCO5A
CCDC39
LCA5L
VWA3B
TTC18
MOGAT1
PKIB
IQUB
RBM20
CCDC148
CPNE4
NKX6-2
ERN2
DNAH11
GPR172B
FAM3D
ASB14
UBXN10
KIAA1377
CCDC96
TTC25
KIF24
VIT
IQCD
EYA2
KIF19
INHBB
ANKFN1
PROC
SPATA18
EBF3
VSTM2L
STK33
10-Mar
SLC22A4
TCTE1
EHF
RETN
ARMC4
LRRN1
LOC541473
CSF2
CYP2J2
TRPV4
S100P
PLN
PZP
LCN6
TTTY15
LOC283454
ESR2
FHAD1
C19orf59
ZNF214
RPRML
TNN
LOC100129253
WDR78
C6orf154
ANKRD43
CXorf22
TCTEX1D1
VWA3A
TFAP2B
BNC1
HHLA2
LYPD6B
NOS2
PHYHIP
LOC283174
DAPL1
FBXW10
FOXJ1
C22orf23
KIAA1257
EIF1AY
ANXA13
CYTL1
C9orf128
TBX18
hCG_17324
LRGUK
PACRG
CLDN10
C17orf97
CLDN1
PIH1D2
CAPS2
EFHC2
ARMC2
BCAS1
FLJ22167
SERPINA6
C1orf158
ZNF69
CCDC146
DQX1
C10orf92
C3orf25
C1orf114
PRMT8
PROM2
PTCHD1
CNGA4
E2F8
D4S234E
LRRC34
SFRP1
SLC5A1
NME5
TMEM132C
SYNPO2
KIAA0319
CLGN
AJAP1
C12orf28
C2orf40
RAB36
CRISPLD1
MIA
C10orf140
LOC284033
FLJ40473
ZFR2
MUC4
FLJ27352
SCGB1A1
SHC4
APOC2
C1orf101
FAM83A
PPP1R1A
FLJ36208
KLK13
C10orf93
CDCA7
DIO1
MYRIP
DMGDH
HEPACAM2
SNCAIP
ELMOD1
MRAP
C21orf90
FZD3
EFCAB6
FANK1
SUSD4
SLC25A18
DNAH5
WDR66
IGSF9
PSCA
GLYATL2
MYB
C2orf70
LOC554202
KLHDC9
GLB1L2
STYK1
WBSCR28
C12orf27
INSL5
CYP2A13
CCDC89
ADRB1
GDF9
GRP
RBM24
ARC
LOC124220
C9orf9
DSCAML1
ODZ2
LOC727869
TM4SF4
C6orf81
C6orf206
KCNE1
XIST
NUP62CL
CSMD1
LRRTM1
C8orf51
LOC283278
DNAJA4
SERPINB11
CAPNS2
LY6H
LOC100130967
DDIT4L
EMR1
NLGN1
WDR65
VNN3
P2RY1
FAM181A
DPY19L2P4
C8orf75
C20orf195
RASEF
CD24
APCDD1
MNS1
SNIP
JARID1D
C3orf15
ALS2CR12
PRSS22
NMNAT2
KCNB1
BAIAP3
KLHL32
PTPRN2
EPN3
LRRC18
DZIP1L
IQCG
ZFY
GSDMC
RHBDL2
WDR49
UGT2B15
PRSS12
WDR54
HMOX1
MLF1
TTC30B
LRRC56
RIBC1
OTX1
C14orf45
LOC284244
C1orf186
TEKT4
GLYATL1
LAMC3
KCNN2
DDIT4
SYDE2
ERBB4
SYT13
C14orf50
ASB5
OR7A17
NEK11
STRBP
IGFBP5
KIR2DS4
AGR2
IFNE
DNAH6
FBXL13
WDR31
TBX6
PRKY
ABP1
C1QL2
GSTT2
DKFZp434K191
TP63
FAM169A
hCG_1643808
MAP6
CC2D2A
SLC25A41
UTY
TNNI3
HYDIN
CHST5
RHCE
SPINK5
SERPINB7
ST6GAL1
OCC-1
SERTAD4
LZTFL1
FBXO16
HORMAD1
ZCCHC5
LOC283177
GRIN3B
ZNF750
INHBA
SCGN
FAM47E
SLC2A1
LOC100131581
RNF148
MUC5AC
IQCA1
PLG
CHI3L2
PLIN
ATP1A2
DNAH2
KREMEN2
CCDC40
LOC90835
KIAA1688
GOLSYN
CAPN13
DNAJC12
HMGB3
TUBAL3
SMPX
LRRC4
ADH4
C4BPB
CCDC108
GPR115
TMEM67
PMCH
LEP
OSBPL6
DLK2
CASQ2
LOC646903
ARMETL1
TNNT3
MAK
DNAH7
FOXA1
TTC26
CD22
C3orf44
TCN1
CNGA3
CIDEA
KCNN3
TNFRSF19
HIST1H2AM
ACSBG1
DPY19L2P2
BMPR1B
CALCA
DPPA5
LRRC23
STAC
TFF3
TTC21A
OASL
LOC283868
ESPNL
C6orf225
FMO2
SLFN13
FBXO32
AQP7
PITX1
TFF1
PXDNL
REG1B
GUCY2F
NBEA
WDR52
BCO2
HS6ST2
RPGRIP1L
HIST1H2AE
ALDH1A2
KLK11
FUT2
SLC27A6
LRP11
CLCA4
S100A3
TCTEX1D2
PCDH21
ALOX15
PNMAL1
ZMYND12
FSD1L
NSUN7
LOC401052
PKP2
ATP6V0A4
RP4-692D3.1
SLC28A3
SVOPL
KIR2DS2
TSPAN8
C12orf68
GREM2
BDH1
NLGN4Y
KCNA5
LHX6
MUC20
GAGE7
MGC24125
RAET1E
KIAA1751
MMP21
ARHGAP8
LRRC49
DZIP3
RGMA
NPHP1
LOC729595
RFX2
C9orf45
NRG4
ZNF718
DSP
NME7
TSPAN11
NFE2
MAT1A
P704P
FLJ16686
CDH26
CYP4X1
LOC440335
CHGB
PTGER3
TCERG1L
PCOLCE2
LOC641467
C3orf32
ELOVL4
XG
TCTN1
SLC4A11
HRASLS2
CXorf59
ZNF785
HAGHL
OCA2
CLCNKA
UPK1B
LOC441795
KIF21A
LOC646976
CLECL1
CSH1
FBXO36
SPA17
STAG3
AQP7P2
SYTL3
KIAA0895
MTTP
PFN2
HSD17B2
SIAE
LOC100147773
ESRRG
LOC644297
ZNF273
DYNC2H1
FLJ40852
TMC7
PLK5P
FANCB
DNAH1
TNFAIP8L1
DISP2
C9orf43
C1orf175
LOC644662
SLC47A2
SOX9
ATP2C2
OXTR
LRTOMT
APLN
GABRB3
RBKS
C4orf49
MAGEB1
KLK10
BTC
GALNT9
CETN2
SLC45A3
WRB
KIAA1881
SLC13A4
GFRA1
HMGB3L1
ABCA12
RBMY1E
DUOX1
FAM151A
WNK4
MTX3
E2F7
CCL16
CCDC24
FA2H
STAC2
PRUNE2
IL22RA1
RNF183
FAM81A
DYX1C1
LOC202051
SNTG2
PNPLA3
PPP1R3C
SMAP2
LOC730091
TMEM40
HOXD3
NRXN3
B9D1
GPHA2
GSC
USP2
C20orf12
IP6K3
APOBEC2
HIST1H3D
EFHC1
NAT1
C1orf102
ATHL1
GPR112
GHRL
LOC645638
C13orf26
LOC646090
PRRT3
C20orf96
EMX2OS
DUSP26
HAND2
UNC45B
C17orf50
RPS4Y2
PROK1
FAM3B
CDS1
KIAA2022
HTR4
TMEM2
HTR1F
TTC23L
RGS17
FAM149A
PCYT1B
C9orf98
ASTN1
PPP1R14C
MED18
HHATL
GNG13
ASB2
FLJ36644
DKFZp547J222
FOXC1
LOC120376
THRSP
PAEP
hCG_1647286
PPP4R4
CRYM
LOC100128239
PGLYRP4
DLX4
ASCL1
PSPH
FSIP1
BEND5
TCEAL2
DNALI1
HCG4
PCSK4
ALDH1A1
PRICKLE4
LCA5
FLJ25037
CLEC4F
KLF15
ABCD2
TP53TG3
COX6B2
SMPD3
FAM25C
LOC100133121
ARX
OLR1
DIRAS3
MT3
HMGA2
LOC730405
SIX2
TTC12
KIR3DL2
EDN1
KIAA1853
HPSE2
ADAMTS20
AMPD3
KIAA1529
GDA
OR2W3
HIST1H4F
LGR6
C14orf174
BTBD16
TDGF1
SLC28A2
SLC34A1
CFC1
CLDN22
ZNF497
RHOXF1
FAM27A
NPM2
ZFHX2
FBXL16
PDE2A
RHPN2
EFCAB2
COL9A3
RAPGEFL1
RP11-529I10.4
TTC21B
DUSP19
TP73
CYorf14
LOC650293
LRRC6
MYH11
NAT8
MGC16703
NTN1
LOC283481
MYT1
PRDM6
LOC439911
GYG2
PPP2R2B
IL5RA
LOC100129385
LOC728199
ARG2
CACNG1
ISL2
SOX2OT
CDX4
GPR110
C15orf33
SMOC1
NTF4
FUT1
BCL11A
ANKRD18A
HGD
MYCBP
LMO1
ALX1
CAMK2B
MGC3771
C15orf34
C12orf54
FMN2
TTC30A
GCLC
TMC5
KCNH3
KNDC1
SLC22A16
GALNT14
DMRT3
CALML4
LOC374491
LOC646753
HIST1H2AB
KLRG1
C6orf52
TRIM2
SERPINB13
NDP
ZMAT4
RGS20
ZNF516
YBX2
SPAG16
PPM1E
HIST1H4H
KIF9
LOC414300
GRASP
USP51
CCL15
SLC2A4
SNX31
CPE
LOC145757
SORD
ZNF396
TRHR
LOC100131606
ADCY2
RASSF6
TSP50
HPX
SLC4A4
SERPINB5
ATP6V1C2
LOC100132439
PLAC8
TRIM17
FAM84A
WFIKKN1
BZRAP1
MCAT
PDE7B
PCP2
C20orf151
LYPD2
ULK4
ZNF772
ALDH1L1
CYB5D1
ADSSL1
TCF23
DHRS9
CUBN
DSC3
SCARA5
UBE2CBP
RDH12
ANKRD23
C8orf12
NRG2
SPACA5
KIR2DL2
GCET2
DIO3OS
PTPRZ1
SNHG5
LOC727916
MYH7B
PPP1R16B
LOC51152
FLJ14816
GOLGA2L1
VWDE
FLJ22795
FAM27E3
FST
TG
KIF27
LRRC63
C1orf125
ADRA2B
GPR162
IQCH
DPY19L2
C1orf170
FLJ37464
C20orf200
WDR19
C1orf201
GRHL2
LMOD1
MORN1
HIST1H1C
LOC647211
RP1
CDRT1
FER1L5
C13orf15
CLDN19
GRAMD1C
SAA3P
PI3
ZFP3
REC8
LOC100133131
RAGE
MPPED1
KLHDC6
LOC441377
CCL28
IFI27
RAB3B
C6orf15
CLUAP1
CPEB1
HS3ST1
PRIMA1
GNAL
KIAA1407
IQCK
SLC35F1
TAGLN3
C22orf41
TFAP2A
SEC14L5
SV2B
ARSD
FLJ12993
CCDC3
HN1L
PCDH19
LOC440337
C14orf142

## Sheet: brown
CYP3A4
LOC400061
LOC390413
LOC641844
ZCRB1
tcag7.873
NACAP1
PCSK2
VSIG1
TRIM66
ZNF730
FBXO10
LOC344328
LOC402360
EPS15L2
DNASE2B
TCEB1P3
LOC646119
MYSM1
LOC100192204
LOC730235
LOC120364
LOC344332
LOC392335
LOC392425
LOC729497
PABPC3
LOC400013
LOC100131971
LOC388532
LOC100130794
UGT2B7
LOC100131323
LOC100132053
hCG_1790474
LOC390183
CTD-2267G17.3
MORF4
ABCA10
LOC100128416
LOC100133627
LOC643997
LOC100130211
LOC100128164
RSRC2
LOC389842
FKSG2
KLRC2
CXADRP2
CTAGE6
CSNK1A1L
HLA-DQA2
CCR6
LOC137107
LOC257039
LOC653773
CAV2
IL27
GABARAPL3
S100B
LOC343495
LOC440396
RPS6P1
ANO8
LOC341965
LOC646973
CHMP5
LOC285216
LOC339843
LOC442160
ITM2B
SUMO1P3
CTSS
TCL1B
ZNF319
LOC729046
SRP14P1
LOC642413
SVIP
LOC646048
LOC344382
RGS13
LOC100128974
LOC646936
HSPB3
LOC130728
PL-5283
PRSS36
hCG_1771830
LOC442240
HIST1H3I
LOC646909
LOC646346
LOC645231
HIST1H3E
LOC100132816
C12orf33
LOC100131401
LOC100130564
CTAGEP
HLA-DRB6
LOC100133869
KRT18P40
LOC729279
tcag7.1239
STX7
LOC131691
LOC100133224
LOC645294
SUCLA2
ANP32C
RP11-309M23.2
LOC441896
FTHL17
LOC100131310
LOC643684
LOC644384
LOC730144
ANXA2P3
LOC728126
OSTCL
hCG_18290
SET
LOC147804
XPO6
GOLGA2LY1
CAPZA2
ILDR1
LOC400750
PRG4
OLIG3
DPP4
HIST1H3J
LOC643220
KRTAP5-8
KIAA0802
LOC100130288
LDHAL3
LOC728774
IL22RA2
GALNT3
KRT18P46
LOC642006
CNTFR
LOC100131737
LOC100132167
CCDC112
RNF166
KLRC3
CLCN5
LOC100129754
PHTF1
SENP6
ZNF789
BRD7P3
HLA-DQA1
FAM155A
ESAM
FLJ45422
LOC158381
HSPD1P6
ARVCF
ATP6V0D2
CTGF
LOC100131785
LOC391160
SLC6A19
FCER1A
LRP2
ZNF492
C2orf65
ACTN3
CTAGE3
LOC644563
LOC727835
SELL
HNRNPCL1
TPSD1
SNHG10
CCDC68
TWSG1
PTBP1
FAM152B
HIST1H3G
DGKH
ENTHD1
LOC376693
LOC100128203
FGF4
LOC253482
WWC2
LOC147645
C8orf59
ELF5
FABP5
SEPT13
NUB1
FLJ11292
FAM133B
TRERF1
CPVL
CIT
LOC729090
LOC100130518
AGAP7
TRAF3
CHRNB3
BTN2A1
ACPP
ELP2P
LOC100128548
DCK
DIRC1
AHRR
MGC3207
GOLGA8E
GOLGA6
BAG4
C9orf41
CD2AP
KLRD1
C1orf152
CNO
SRP9
ZNF483
GAS8
APOL5
LOC643981
LOC202227
LIPC
LOC440180
PPIAL4A
OPTC
MAB21L2
ACTL8
LOC122589
ITGA2
GPR44
LOC100130233
HIGD1A
DPY19L4
LOC441131
LOC392522
RBMX
RSPO1
DHFRL1
KLRC1
MSL3
HIST1H3A
LOC730107
AOAH
KRT19P2
LOC392288
PRPS1L1
NCF2
RNF113B
ZNF649
TFCP2L1
LOC340947
LOC100133019
FAM53C
NAP1L1
AP4S1
TRAF7
IL8
FAM108B1
CD300A
TMEM120B
P2RY13
FLJ31813
TRUB1
CRCT1
HNRNPA1
LOC399881
FGF3
POLR1B
COX11
FLJ22662
SOCS6
BCL10
ITGAD
SPACA1
MYL2
SYAP1
LOC727842
LOC284288
LOC100129553
TGIF2LY
FKBP6
LOC148709
FAM175B
LOC442245
LOC401076
LIPA
FMO9P
RHBDF2
RPL24
SLC24A4
GALNT4
IPPK
LOC729768
HIST1H3B
SMURF1
LOC100132456
BZW1P1
UGT2B11
ZNF850P
MGC70870
SEC31A

## Sheet: cyan
ACOXL
CCDC141
ANKRD1
RXFP1
MATN3
KCNA4
FREM3
LOC254057
LRRK2
DPCR1
ACADL
CYP3A7
CA2
ROS1
SCEL
ODAM
IDO2
SLC39A8
HMGCS2
RAPGEF5
VEPH1
C6orf155
CCDC85A
GRM8
MSTP9
RNF182
FAM105A
CNTN6
PER3
KRT72
DKK2
HIF3A
KHDRBS2
SNX25
MME
LOC643441
AFF2
SGEF
KLRF1
CD160
AQP4
SCN1A
ANKRD29
CASP12
PDZD2
LOH3CR2A
ANXA3
COL4A3
FGF12
RP13-36C9.6
MGC42105
LOC645277
KCTD19
C5orf23
COL6A6
FMO5
NPR3
CALCRL
GPM6A
LIFR
SLC1A1
XAGE3
MPP3
LRRN3
IFIT1
PCDH17
CCBE1
BEX1
LRRC36
SEMA3E
PTPRB
KIAA0408
TGFB2
C20orf56
LRRC31
SDPR
LMO7
ACSM3
SLC14A1
CACNB4
COL29A1
C1orf145
PARD6B
EDNRB
STX11
CAV3
C13orf1
SH3GL3
FAM184A
FLJ20674
LPHN2
RNF128
NECAB1
PIP5K1B
TRPC3
SHE
C5orf4
CDH13
TSPAN12
HLF
TEK
TTN
FLRT3
NTNG1
LAMA3
ITGB6
CAMK2A
USP44
CHRM3
C5
BEX5
RSPO2
ETV1
CAV1
JPH1
GYPE
HEY1
AKAP2
COL4A4
LOC100130729
CIB4
KAL1
MAP2
CLEC1A
IZUMO1
LOC253264
FRAS1
PTPN13
TBX3
LINGO2
TMEM178
B3GALNT1
NTN4
ARAP2
MTRR
DACH1
CDO1
DNM3
PTPRR
LIMCH1
ZNF365
NEBL
IRX2
NPNT

## Sheet: darkgreen
ARG1
IL1R2
DEFA3
ALAS2
HBG1
S100A12
MGAM
PROK2
DEFA4
HBA2
APOBEC3A
CLEC4D
HBM
FPR2
GPR97
CD177
HBD
AQP9
IL8RA
MMP25
FCAR
S100A8
PGLYRP1
FPR1
LOC645195
IL8RBP
EPB42
EMR3
DUSP13
APOBEC3B
HBQ1
OLFM4
VNN2
CMTM2
CEACAM4
SIGLEC5
TREML2
GLT1D1
MPO
NF-E4
FFAR2
BASP1
IL8RB

## Sheet: greenyellow
LEMD1
SLC45A2
KRTAP3-1
HHLA1
OR2A7
TMEM179
EGR2
LOC348021
HRG
KCNH1
NPY6R
OR10J3
LOC400573
HLA-DQB1
CPA4
UGT2B28
LDHC
KRTAP13-1
ADAM21
NCRNA00162
CD226
GPR15
PSKH2
C8orf22
GPR149
OR10H4
GIPC3
UNQ6487
TNFSF15
SIGLEC6
OR10H3
IFNA4
SPP2
C21orf89
CACNG3
OR5A1
TNP2
ABCG5
OR2B2
FLJ38576
DNAJC5G
SPAG4L
OR4A15
ART1
ACTL7A
OR5H1
CASP14
NXNL1
ASIP
SSPO
SLC17A3
TAAR2
PRAP1
PAX1
OR10A5
OR52B2
GDAP1L1
C11orf39
SSX3
LOC100127955
OR8U1
APOA5
FSHR
ANKRD7
SCN4A
CPN1
OR51B5
NKX6-3
OR1S2
PTPN5
CHRNA6
OR7C2
TBC1D21
SLC30A10
OR4C15
WNT9B
SCUBE3
WFDC9
PRRG3
EPHA10
ATP4A
RAX
DKFZp564N2472
C8A
CDH29
TMCO2
OR2J2
C17orf77
MGC39372
LYZL1
C2orf19
ISLR2
C15orf2
RPL3L
OR6K2
LOC100130998
CDH9
OR6M1
TAS2R39
KIAA1656
SCGB1D2
CRNN
GPRC5D
S1PR3
KRTAP4-11
PGA3
LOC284600
CLEC4C
OR4C3
GUCY2G
CPA2
ISM2
LCE2D
OR5P2
MIER3
LOC387761
GFI1B
OR2B6
CREG2
LOC149703
OR8D2
C5orf40
HTR1E
NEU4
CXorf48
PABPC1L2B
ARSF
OR10A2
PCDHB1
TAS2R43
SYT14
SLC5A4
OTOP2
OR52K2
LOC728516
LOC100131316
OR3A3
FEV
LOC100131206
IAPP
SYN3
INHBE
PAX7
KRTAP13-4
FXYD7
KRTAP4-5
ODF3
LOC100131744
SGK196
KRT18P50
RXFP3
WNT1
LRRTM2
RSBN1L
SERPINA9
KCNK9
SLC13A5
CYP1A1
ZNF280B
CGB2
LOC285708
NPY
TRPC7
SPRR2C
EXDL1
CRLF2
TKTL1
IL19
MRGPRX4
POU4F2
RBPJL
FADS6
LOC401176
TAS2R5
RLBP1
FKSG83
LOC388333
KLHL30
GAL3ST3
UMODL1
FLJ33590
LOC100128079
CSN1S1
MS4A5
SLC32A1
USH1G
LOC650656
A4GNT
LOC100130078
ADAM7
SLC16A13
SLC30A3
MBD3L1
C9orf53
MORC1
LOC730227
HGC6.3
OR6Y1
PPY2
GPR50
SLC9A2
NMUR2
KRT32
OR1E1
OR5F1
HAND1
LMOD2
GJD2
PSG5
LOC389332
SAMD10
GRM2
RGAG1
GPR45
CDCP2
HSD3B2
ACOT12
MYL7
LOC100132338
GP1BA
MMP24
AVPR1B
GPR119
KLHL33
CACNG2
SLC22A6
PRO0132
FLJ36116
PRAMEF1
RND2
PRODH2
ADCYAP1R1
IL1F7
WFDC11
TRPM5
PCDH24
OR10G8
PYY
TNNI1
FGF21
NPPB
LMAN1L
LHFPL4
LOC100131232
FOLR4
NPTX1
GDPD4
B3GNT6
POU6F2
LCE2B
ACSM2B
SLC22A1
SLC4A9
RASAL1
RFPL4A
LOC100128496
CSH2
UPP2
OR1A2
PTPRN
ODF4
VN1R5
MLANA
IL1F8
PRDM8
MC5R
APCS
LOC139431
C4orf17
BCMO1
OR12D3
NAT8B
XDH
FLJ20184
GJD3
C2orf66
HOXD9
TMEM151A
FAM187B
LY6G6C
C17orf87
NR2E1
PPBPL2
SPRR3
MAPK8IP2
KIAA1655
UBL4B
CYP1A2
PCDHGB1
OPN1SW
OR10J1
RAPSN
CHRM4
GBA3
HLA-DPB2
TAS2R9
KLK6
KRT31
A2ML1
MESTIT1
ACTRT2
PLA2G2D
KRT71
AHSG
RHCG
KRT85
TSGA10IP
LRTM2
LRFN2
FOXI1
OR1N2
IL17F
ALX4
FN3K
KRTAP11-1
UNQ5814
UNQ3104
C1orf84
PANX3
OR1L3

## Sheet: grey
KRT1
KLK7
CTSG
CRH
CLC
HOXC9
BTNL8
HAPLN1
LOC644246
TRIM63
HEMGN
C7orf16
THNSL2
LOC100128626
PSORS1C1
HDC
LOC731312
LINCR
MLC1
RGS4
SPINK6
LY6K
SYCE1
MYH13
CABP7
SCN8A
FNDC5
NUP210L
FAM71D
OR12D2
PAX6
ZCCHC12
FGF8
BARX1
GAD2

## Sheet: grey60
ITLN2
RTKN2
RP11-165H20.1
CA4
AGBL1
C13orf36
SLC5A9
ZBED2
HTR3C
FLJ34515
SOSTDC1
ANGPTL7
ECEL1P2
AGER
SGCG
MYH2
FGFBP2
LGALS2
VIPR1
SLC6A4
SMAD6
RS1
SEMA3G
WNT3A
BTNL9
ASPG
HPGD
C11orf9
C8B
KLRG2
TMEM100
CD5L
DMRT2
RBP2
HECW2
OR52K3P
GRIA1
APLNR
FIGF
SOST
LOC283904
CX3CR1
ZNF683
SEC14L4
DBH
CLEC4M
NMUR1
CLIC3
SHISA3
PSAPL1
SPINK1
DLL4
MS4A15
CLIC5
KCNK17
GJA5
CCDC48
CETP
GPIHBP1
NCR1
IGFALS
LTK
NDRG4
GNLY
GATA2
KANK4
SH3GL2
RAMP3
UPK3B
SSTR1
C21orf135
HRCT1
FAM167A
PDGFB
GPR146
DAO
SLC9A3R2
CDH5
TSPAN18
PRX
TMSB15A
DAPK2
NAP5
EFR3B
PCDH12
LRRN4
LOC400831
MAG
PTN
GPRIN2
FZD8
NPR1
MAP1LC3C
HOXA4
RAMP2
CTNND2
HPCA
ZNF541
SYNPO2L
ST6GALNAC5
FOXF1
USHBP1
SPOCK2
C1orf167
NXF3
LOC729111
HYAL1
AATK
BDNF
TNNT1
TNNT2
INMT
ADRB2
PDE6A
SLCO2A1
KIR2DS1
ROBO4
C6orf25
THBD
GPR158
GPER
EMP2
KCNMB4
MICA
MYO7B
ALOX12
PLAC2
FAM162B
ACVRL1
KCTD16
PLLP
CDGAP
EXOC3L
TNFRSF8
S1PR5
GGTLC1
HIGD1B
RGS9
NINJ2
DPP6
NKG7
EGFL7
C4orf38
SH2D4B
KANK3
TMEM37
CLEC14A
KIAA0574
F11
TBX4
FADS3
KCNK3
HSPA12B
FIBIN
SH2D1B
BCL6B
ARRB1
GZMH
ACE
KCNH6
LBH
C5orf38
FAM89A
SPTBN1
SH2D3C
CASS4
PRSS35
COLEC10
PRICKLE1
NRGN
DPEP2
FAM69B
SULT1A2
FLJ45248
ATP8A2
COX4I2
UPB1
LOC100131733
TBX2
NOTCH4
DHRS2

## Sheet: magenta
COX6A2
GPR153
SIGLEC12
FLJ22184
ZNF579
GPR78
C17orf96
HCN4
LCE5A
LOC440461
LOC401650
IFITM5
GPR150
DUX4
LOC100129122
HES7
UTS2R
CACNA1E
C9orf62
GRIN2D
POU3F3
ZSCAN10
LOC439951
TPSG1
GALR3
ZFPM1
AGAP10
PYY2
PHOX2A
WNT6
SYNGR4
EN2
DNM1P35
NPAS3
FABP4
HIST1H1A
LOC645251
LOC100129395
NKX2-8
CASKIN1
PCSK1N
LCE1D
CNIH2
SCRT2
SLC17A4
LOC100127984
C8orf6
GGT8P
FLJ10490
LOC100128485
MAS1L
LOC100134282
C18orf23
RHBDL1
SPPL2B
IL7R
HIST1H4E
ANKRD26L1
DLGAP3
NEUROG3
TMEM158
PARP10
C22orf30
HRK
DNAH17
C8orf15
BMP8B
HIST1H4L
TMEM191B
TEPP
PRDM5
SCARNA17
WNT7B
COL8A1
PTGER1
LOC100130958
PARD6G
HIST1H4C
KLF16
SHROOM4
S100A5
FOXN2
LOC100131419
DKFZp313P036
MGC23270
DEFB1
TNFSF14
LOC100132363
FAM148A
hCG_1641703
CACNA1I
GCK
CEBPA
EVX1
GNRHR2
LOC442572
LATS1
TAF13
LOC441251
TREML3
CHAT
SLURP1
ATP5J
CITED4
ARL4C
COX6C
P2RY4
KIAA1618
ZP1
LY6E
C8orf60
SNURF
LOC255783
C7orf61
IER5
LOC100134231
AMAC1L2
SNX26
PRR7
CST2
SLC9A7
EP300
LOC282997
SYN1
IPO7
LOC158863
SCLT1
EIF5A
MAFA
LOC389199
C19orf31
WASF2
ATG16L1
NDUFB1
SF3A2
TSPAN10
LOC100170939
TSPO
LOC100128977
LOC440288
LOC100130557
HIST1H4B
CEP68
GHRLOS
LOC728411
OTUD7A
CST3
LRRC37A4
C16orf81
SOX3
GABRD
S100A10
PXMP4
HIST1H4D
ALDOA
LOC497257
GAS5
FLJ27365
LOC100132006
LOC100129510
USMG5
NS3BP
FOXQ1
ZC3H7B
FCRLB
CACNA2D1
RASA2
LOC100129566
ZDHHC12
C1orf223
LOC100132779
INTS1
ROMO1
S100Z
DNASE1L2
SLC5A3
CMIP
MEX3D
CAPN12
LOC199800
RPUSD3
RPL13L
C9orf4
CDC42BPG

## Sheet: midnightblue
C4orf7
IGHG1
IGKV1D-8
KIAA0125
IGHV1-69
LOC100132941
ADCYAP1
FCRL5
LOC401847
LOC650405
MS4A1
LOC652494
POU2AF1
KRT81
IGKC
LOC100134331
IGKV1-5
IGK@
TNFRSF17
HABP2
MGC29506
LOC642424
BLK
DERL3
IGHA1
IGKV2-24
AMPD1
IGHM
JSRP1
BFSP2
CD19
PNOC
LOC345630
SPAG4
SLAMF7
KLHDC8A
CD38
FER1L4
CD180
FAM30A
CD79A
CR2
IRF4
COCH
CPNE5
PIM2
IGHD
CMA1
LOC729170
FCRL2
MGC16025
NLRP7
TCL1A
FKBP11
PDK1
GLDC
TNFRSF9
CCR2
C20orf59
UBD
LAX1
TMEM156
MADCAM1
ZBP1
CAPN6
FAM46C
FCRLA
LY9
IGJ
PRDM1
RHOH
USH1C
LOC100131845
RBP5
CLDN14
FCRL3
STAB2
BIC
TAGAP
P2RX5
RAB30
CD163L1
ZBTB32
CXCR4
IGLV6-57
LGALS12
SMR3A
CD27
GPR114
GZMK
GPR19
TNFRSF13C
DCX
PARK2
EBF2
SCAMP5
HSH2D
SERPINA10
LOC649294
CCR7
SIGLECP3
SLC2A5
ITM2C
MYBPC2
FCGR2B
FLJ40292
NYX
CXCR5
CD79B
TLR9
ZNF80
UGCG
LOC645431
SLAMF1
PPAPDC1B
OR8B8
TXNDC5
SIRPG
CTLA4
KLHDC7B
CXCR6
IL12RB2
P2RY8
VPREB3
PDCD1
NLRP6
NGF
ALPK2
BTLA
TNFRSF13B
MEI1
SPINK2
MYF6
TNFRSF18
MGC16075
BCL2L11
SEC11C
CNR2
FAM129C
LOC100129631
CREB3L2
TTC22
DFNB31

[truncated: 5 more sheets: pink, salmon, tan, turquoise, yellow]
